# Supplementary material for: Serum exosomal coronin 1A and dynamin 2 as neural tube defect biomarkers
Source: J Mol Med (Berl). 2022 Aug 1;100(9):1307–19. doi: 10.1007/s00109-022-02236-w (PMC9402777; doi:10.1007/s00109-022-02236-w)
Supplement: Supplementary file 1 — Supplementary file1 (XLSX 12 KB) [file 109_2022_2236_MOESM1_ESM.xlsx]

## Sheet: ELISA
Title: Serum exosomal coronin 1A and dynamin 2 as neural tube defect biomarkers Journal: Journal of Molecular Medicine Author: Yanfu Wang, Ling Ma, Shanshan Jia, Dan Liu, Hui Gu, Xiaowei Wei, Wei Ma, Wenting Luo, Yuzuo Bai, Weilin Wang, Zhengwei Yuan Corresponding author: Zhengwei Yuan Affiliation: Key Laboratory of Health Ministry for Congenital Malformation, Department of Pediatric E-mail: yuan…
Supplementary Table 1. Patient list
Supplementary patient list
Normal samples
No.	Ethnicity	Maternal age in years	Any therapy during pregnancy	Gestational weeks
1	Asian	29	None	12
2	Asian	27	None	12
3	Asian	25	None	14
4	Asian	22	None	15
5	Asian	27	None	15
6	Asian	25	None	17
7	Asian	24	None	18
8	Asian	29	None	19
9	Asian	26	None	21
10	Asian	38	None	23
11	Asian	28	None	24
12	Asian	27	None	25
13	Asian	26	None	26
14	Asian	32	None	28
15	Asian	37	None	29
16	Asian	29	None	31
17	Asian	26	None	33
18	Asian	31	None	38
19	Asian	30	None	40
NTDs
SBA: Spina bifida aperta		A&E: exencephalus and anencephalus
No.	Ethnicity	Maternal age in years	Any therapy during pregnancy	Gestational weeks	Malformations
1	Asian	25	None	12	SBA
2	Asian	24	None	12	A&E
3	Asian	25	None	14	A&E
4	Asian	29	None	15	A&E
5	Asian	29	None	15	A&E
6	Asian	25	None	17	A&E
7	Asian	25	None	18	SBA
8	Asian	35	None	19	SBA
9	Asian	35	None	21	SBA
10	Asian	33	None	23	SBA
11	Asian	29	None	24	SBA
12	Asian	27	None	25	SBA
13	Asian	28	None	26	SBA
14	Asian	26	None	28	SBA
15	Asian	23	None	29	SBA
16	Asian	29	None	31	SBA
17	Asian	34	None	33	A&E
18	Asian	31	None	38	SBA
19	Asian	27	None	40	SBA
