# Supplementary material for: Serum exosomal coronin 1A and dynamin 2 as neural tube defect biomarkers
Source: J Mol Med (Berl). 2022 Aug 1;100(9):1307–19. doi: 10.1007/s00109-022-02236-w (PMC9402777; doi:10.1007/s00109-022-02236-w)
Supplement: Supplementary file 2 — Supplementary file2 (XLSX 11 KB) [file 109_2022_2236_MOESM2_ESM.xlsx]

## Sheet: Sheet1
Title: Serum exosomal coronin 1A and dynamin 2 as neural tube defect biomarkers Journal: Journal of Molecular Medicine Author: Yanfu Wang, Ling Ma, Shanshan Jia, Dan Liu, Hui Gu, Xiaowei Wei, Wei Ma, Wenting Luo, Yuzuo Bai, Weilin Wang, Zhengwei Yuan Corresponding author: Zhengwei Yuan Affiliation: Key Laboratory of Health Ministry for Congenital Malformation, Department of Pediatric E-mail: yuan…
Supplementary Table 2. Fetus status and malformation situation of each sample for atRA comparison experiments
Group	Treatment	Total fetuses	Living fetuses	Death fetuses	Normal fetuses	Myelomeningocele	Fetuses with short tail	Spina bifida occulta
Normal group	oil
1		14	14	0	14	0	0	0
2		13	13	0	13	0	0	0
3		12	11	1	11	0	0	0
Without myelomeningocele group	140 mg/kg atRA
1		15	15	0	15	0	0	0
2		14	13	1	12	0	1	0
3		12	12	0	9	0	3	0
myelomeningocele group 1	140 mg/kg atRA
1		12	10	2	0	6	4	0
2		14	13	1	0	7	6	0
3		13	12	1	0	9	1	2
myelomeningocele group 2	110 mg/kg atRA
1		13	11	2	0	7	4	0
2		15	14	1	0	8	6	0
3		14	11	3	0	9	1	1
