# Supplementary material for: Serum exosomal coronin 1A and dynamin 2 as neural tube defect biomarkers
Source: J Mol Med (Berl). 2022 Aug 1;100(9):1307–19. doi: 10.1007/s00109-022-02236-w (PMC9402777; doi:10.1007/s00109-022-02236-w)
Supplement: Supplementary file 3 — Supplementary file3 (XLSX 161 KB) [file 109_2022_2236_MOESM3_ESM.xlsx]

## Sheet: File information
Title: Serum exosomal coronin 1A and dynamin 2 as neural tube defect biomarkers Journal: Journal of Molecular Medicine Author: Yanfu Wang, Ling Ma, Shanshan Jia, Dan Liu, Hui Gu, Xiaowei Wei, Wei Ma, Wenting Luo, Yuzuo Bai, Weilin Wang, Zhengwei Yuan Corresponding author: Zhengwei Yuan Affiliation: Key Laboratory of Health Ministry for Congenital Malformation, Department of Pediatric E-mail: yuan…
Supplementary Table 3. Proteomics

## Sheet: All-or-none Analysis
Protein IDs	Fasta headers	Number of proteins	Peptides	Razor + unique peptides	Unique peptides	Sequence coverage [%]	Mol. weight [kDa]	Potential contaminant	LFQ intensity 25	LFQ intensity 28	LFQ intensity 29	LFQ intensity 8	LFQ intensity 9	LFQ intensity 10
A0A0A0MY48;A0A0A0MY49;P39052;Q08877;P21575	tr|A0A0A0MY48|A0A0A0MY48_RAT Dynamin-2 OS=Rattus norvegicus GN=Dnm2 PE=1 SV=2;tr|A0A0A0MY49|A0A0A0MY49_RAT Dynamin-2 OS=Rattus norvegicus GN=Dnm2 PE=1 SV=2;sp|P39052|DYN2_RAT Dynamin-2 OS=Rattus norvegicus GN=Dnm2 PE=1 SV=1;sp|Q08877|DYN3_RAT Dynamin-3 OS=	5	7	7	7	8.4	97.253		20911000	298170000	92024000
Q5M7U6	sp|Q5M7U6|ARP2_RAT Actin-related protein 2 OS=Rattus norvegicus GN=Actr2 PE=2 SV=1	1	2	2	2	5.8	44.733		26535000	29928000	12263000
Q6P502	sp|Q6P502|TCPG_RAT T-complex protein 1 subunit gamma OS=Rattus norvegicus GN=Cct3 PE=1 SV=1	1	7	7	7	13.8	60.646		82353000	19768000	55458000
G3V9N9;A0A0G2JW29;Q5D005	tr|G3V9N9|G3V9N9_RAT alpha-1,2-Mannosidase OS=Rattus norvegicus GN=Man1a1 PE=1 SV=1;tr|A0A0G2JW29|A0A0G2JW29_RAT alpha-1,2-Mannosidase OS=Rattus norvegicus GN=Man1a1 PE=1 SV=1;tr|Q5D005|Q5D005_RAT alpha-1,2-Mannosidase (Fragment) OS=Rattus norvegicus GN=Ma	3	2	2	2	4.3	73.124		14581000		24080000
A0A0G2K393;Q4KM33	tr|A0A0G2K393|A0A0G2K393_RAT Pleckstrin OS=Rattus norvegicus GN=Plek PE=1 SV=1;sp|Q4KM33|PLEK_RAT Pleckstrin OS=Rattus norvegicus GN=Plek PE=1 SV=1	2	2	2	2	11.6	37.249		24977000	61858000
A0A0H2UHM5;P11598	tr|A0A0H2UHM5|A0A0H2UHM5_RAT Protein disulfide-isomerase OS=Rattus norvegicus GN=Pdia3 PE=1 SV=1;sp|P11598|PDIA3_RAT Protein disulfide-isomerase A3 OS=Rattus norvegicus GN=Pdia3 PE=1 SV=2	2	3	3	3	6.7	57.078		39695000	27356000
C0KUC5;C0KUC6	tr|C0KUC5|C0KUC5_RAT LIM and senescent cell antigen-like-containing domain protein OS=Rattus norvegicus GN=Lims1 PE=1 SV=1;tr|C0KUC6|C0KUC6_RAT LIM and senescent cell antigen-like-containing domain protein OS=Rattus norvegicus GN=Lims1 PE=1 SV=1	2	1	1	1	3.6	41.609		46445000	29868000
Q7M094;D4A315;Q7M0E3	tr|Q7M094|Q7M094_RAT Destrin-like protein p17a (Fragments) OS=Rattus norvegicus PE=1 SV=1;tr|D4A315|D4A315_RAT Uncharacterized protein OS=Rattus norvegicus PE=3 SV=2;sp|Q7M0E3|DEST_RAT Destrin OS=Rattus norvegicus GN=Dstn PE=1 SV=3	3	1	1	1	15.5	5.6124			41536000	27786000
Q5U329;F8WFT7;P23562;Q91ZE7	tr|Q5U329|Q5U329_RAT Anion exchange protein OS=Rattus norvegicus GN=Slc4a1 PE=1 SV=1;tr|F8WFT7|F8WFT7_RAT Anion exchange protein OS=Rattus norvegicus GN=Slc4a1 PE=1 SV=1;sp|P23562|B3AT_RAT Band 3 anion transport protein OS=Rattus norvegicus GN=Slc4a1 PE=1	4	5	5	5	8.2	94.354			97559000	69277000
P50115	sp|P50115|S10A8_RAT Protein S100-A8 OS=Rattus norvegicus GN=S100a8 PE=1 SV=3	1	1	1	1	18	10.238			24275000	20595000
Q6LC76	tr|Q6LC76|Q6LC76_RAT Fibronectin (Fragment) OS=Rattus norvegicus GN=fn-1 PE=4 SV=1	1	4	1	1	32.1	20.541		30538000		19100000
Q91ZN1	sp|Q91ZN1|COR1A_RAT Coronin-1A OS=Rattus norvegicus GN=Coro1a PE=1 SV=3	1	2	2	2	3.9	51.065		30827000	47880000
A0A0G2K2X4	tr|A0A0G2K2X4|A0A0G2K2X4_RAT Olfactory receptor OS=Rattus norvegicus GN=LOC100911127 PE=3 SV=1	1	1	1	1	2.5	35.38						91080000	22781000
F1LMS5;A0A0G2K7L8;P49744;A0A0G2JXN9;CON__ENSEMBL:ENSBTAP00000006074;M0RBU0;P35444	tr|F1LMS5|F1LMS5_RAT Thrombospondin-4 OS=Rattus norvegicus GN=Thbs4 PE=4 SV=1;tr|A0A0G2K7L8|A0A0G2K7L8_RAT Thrombospondin-4 OS=Rattus norvegicus GN=Thbs4 PE=4 SV=1;sp|P49744|TSP4_RAT Thrombospondin-4 OS=Rattus norvegicus GN=Thbs4 PE=1 SV=1;tr|A0A0G2JXN9|A0	7	2	2	2	2.7	105.83	+					23503000	14169000
CON__P01966		1	4	3	3	38	15.184	+					451740000	2082200000
CON__P15497		1	2	2	2	11.3	30.276	+					36568000	102990000
CON__Q29443;CON__Q0IIK2;Q64599	;	3	8	5	5	14.7	75.829	+					70601000	147000000
CON__Q86YZ3		1	2	2	2	4.3	282.39	+				4637500		13456000
Q5I0L8;F7FHP0	tr|Q5I0L8|Q5I0L8_RAT Angiopoietin-like 3 OS=Rattus norvegicus GN=Angptl3 PE=2 SV=1;tr|F7FHP0|F7FHP0_RAT Angiopoietin-like 3 OS=Rattus norvegicus GN=Angptl3 PE=1 SV=1	2	7	7	7	25.8	36.928						163230000	32535000
M0R7M5	tr|M0R7M5|M0R7M5_RAT Uncharacterized protein OS=Rattus norvegicus GN=LOC100911032 PE=1 SV=2	1	5	4	3	50.8	14.649					544270000	675110000	2153200000
P01836	sp|P01836|KACA_RAT Ig kappa chain C region, A allele OS=Rattus norvegicus PE=1 SV=1	1	5	2	2	75.5	11.732						10373000000	303380000
P11980;M0RD14;Q6P7S0;A0A0G2JVG3;B1WBN9;A0A0H2UI07;P12928	sp|P11980|KPYM_RAT Pyruvate kinase PKM OS=Rattus norvegicus GN=Pkm PE=1 SV=3;tr|M0RD14|M0RD14_RAT Pyruvate kinase OS=Rattus norvegicus GN=LOC100362738 PE=3 SV=2;tr|Q6P7S0|Q6P7S0_RAT Pyruvate kinase OS=Rattus norvegicus GN=Pkm PE=2 SV=1;tr|A0A0G2JVG3|A0A0G2	7	6	6	6	13.7	57.817					35313000		54622000
Q08420	sp|Q08420|SODE_RAT Extracellular superoxide dismutase [Cu-Zn] OS=Rattus norvegicus GN=Sod3 PE=1 SV=2	1	1	1	1	5.3	26.62					29398000	17323000
Q91WX0;G3V7P5;A0A0G2K975	tr|Q91WX0|Q91WX0_RAT Complement factor H-related protein OS=Rattus norvegicus GN=RGD1564614 PE=2 SV=2;tr|G3V7P5|G3V7P5_RAT RCG46174 OS=Rattus norvegicus GN=RGD1564614 PE=1 SV=1;tr|A0A0G2K975|A0A0G2K975_RAT Similar to complement factor H-related protein OS=	3	8	6	6	13.9	78.308						42087000	41672000

## Sheet: P<0.05&±1.5 folds
Protein IDs	Fasta headers	Number of proteins	Peptides	Razor + unique peptides	Unique peptides	Sequence coverage [%]	Mol. weight [kDa]	Potential contaminant	LFQ intensity 25	LFQ intensity 28	LFQ intensity 29	average N	LFQ intensity 8	LFQ intensity 9	LFQ intensity 10	average SB	SB/N	t test p value
Q6P6T1	sp|Q6P6T1|C1S_RAT Complement C1s subcomponent OS=Rattus norvegicus GN=C1s PE=2 SV=2	1	22	1	1	45.5	77.071		165900000	140150000	125310000	1.43787e+08	498580000	361000000		429790000	2.98908	0.0128074
F1LZ11	tr|F1LZ11|F1LZ11_RAT Uncharacterized protein OS=Rattus norvegicus PE=1 SV=1	1	4	4	4	38.7	14.067		1847000000	1935800000	2251700000	2011500000	1093400000	1371000000	1474300000	1312900000	0.652697	0.0139884
Q62636;O08814;P62836;O08813	sp|Q62636|RAP1B_RAT Ras-related protein Rap-1b OS=Rattus norvegicus GN=Rap1b PE=1 SV=2;tr|O08814|O08814_RAT Rap 1B (Fragment) OS=Rattus norvegicus GN=Rap1b PE=2 SV=1;sp|P62836|RAP1A_RAT Ras-related protein Rap-1A OS=Rattus norvegicus GN=Rap1a PE=1 SV=1	4	3	3	3	19	20.798		159490000	138350000	192090000	163310000	127470000	99206000	91052000	1.05909e+08	0.648517	0.0399383
P01015	sp|P01015|ANGT_RAT Angiotensinogen OS=Rattus norvegicus GN=Agt PE=1 SV=1	1	6	6	6	14.3	51.981		1201000000	1052100000	1365300000	1.20613e+09	601270000	994590000	686500000	7.60787e+08	0.630765	0.041058
D3ZPL2	tr|D3ZPL2|D3ZPL2_RAT Uncharacterized protein OS=Rattus norvegicus PE=1 SV=3	1	2	2	2	31.4	11.325		2172700000	2341900000	2144000000	2.21953e+09	1655900000	702560000	1595200000	1.31789e+09	0.593767	0.0455204
P09606	sp|P09606|GLNA_RAT Glutamine synthetase OS=Rattus norvegicus GN=Glul PE=1 SV=3	1	1	1	1	2.7	42.267		74269000	80713000	63568000	72850000	45783000		34902000	40342500	0.553775	0.0236573
O70513	sp|O70513|LG3BP_RAT Galectin-3-binding protein OS=Rattus norvegicus GN=Lgals3bp PE=1 SV=2	1	9	9	9	22.5	63.742		2047700000	1832200000	2094800000	1.99157e+09	1454600000	1448500000	1552800000	1485300000	0.745795	0.00445513
F1M5X4;F1M3E9	tr|F1M5X4|F1M5X4_RAT Uncharacterized protein OS=Rattus norvegicus PE=1 SV=1;tr|F1M3E9|F1M3E9_RAT Uncharacterized protein OS=Rattus norvegicus PE=4 SV=3	2	2	2	2	22.6	13.731		225080000	198700000	217000000	2.13593e+08	126370000	109640000		118005000	0.552475	0.00397763
P68136;P68035;A0A0G2K4M6;B0BMT0;P63269;P62738	sp|P68136|ACTS_RAT Actin, alpha skeletal muscle OS=Rattus norvegicus GN=Acta1 PE=1 SV=1;sp|P68035|ACTC_RAT Actin, alpha cardiac muscle 1 OS=Rattus norvegicus GN=Actc1 PE=2 SV=1;tr|A0A0G2K4M6|A0A0G2K4M6_RAT Actin, aortic smooth muscle OS=Rattus norvegicus G	6	10	1	1	29.2	42.051		681050000	525890000	451340000	552760000	333250000	226970000	332990000	2.97737e+08	0.538636	0.0288337
A0A140TAC6;A0A0M6L0M6;P09320	tr|A0A140TAC6|A0A140TAC6_RAT Prolactin-4A1 OS=Rattus norvegicus GN=Prl4a1 PE=3 SV=1;tr|A0A0M6L0M6|A0A0M6L0M6_RAT Growth hormone d3 OS=Rattus norvegicus GN=Prl4a1 PE=2 SV=1;sp|P09320|PR4A1_RAT Prolactin-4A1 OS=Rattus norvegicus GN=Prl4a1 PE=2 SV=2	3	6	6	6	32.4	24.964		577080000	756680000	613480000	649080000	934370000	1075100000	885750000	9.65073e+08	1.48683	0.0160767
Q8K3U6	sp|Q8K3U6|FA7_RAT Coagulation factor VII OS=Rattus norvegicus GN=F7 PE=2 SV=1	1	5	5	5	11.4	50.399		141710000	140110000	166270000	1.49363e+08	65633000	66468000	106330000	79477000	0.532105	0.0116692
A0A0G2JV65;P63102;P68255;P35213;Q5EBB0;G3V9A3;Q68FS0;P61983	tr|A0A0G2JV65|A0A0G2JV65_RAT 14-3-3 protein zeta/delta OS=Rattus norvegicus GN=Ywhaz PE=1 SV=1;sp|P63102|1433Z_RAT 14-3-3 protein zeta/delta OS=Rattus norvegicus GN=Ywhaz PE=1 SV=1;sp|P68255|1433T_RAT 14-3-3 protein theta OS=Rattus norvegicus GN=Ywhaq PE=1	8	5	5	3	23.4	28.988		139620000	130460000	120180000	1.30087e+08	97421000	41063000	65063000	67849000	0.521568	0.0226691
B0BNJ1	tr|B0BNJ1|B0BNJ1_RAT LOC683667 protein OS=Rattus norvegicus GN=Sri PE=1 SV=1	1	6	6	6	28.3	21.624		245750000	212370000	290900000	2.49673e+08	109710000	88256000	178640000	1.25535e+08	0.502798	0.0249955
A0A0G2K9Z5	tr|A0A0G2K9Z5|A0A0G2K9Z5_RAT Uncharacterized protein OS=Rattus norvegicus PE=4 SV=1	1	3	3	2	35.6	13.033		1676600000	1121500000	1540500000	1446200000	617830000	449700000	1034300000	700610000	0.484449	0.0364542
Q9EQV8;CON__Q2KJ83	sp|Q9EQV8|CBPN_RAT Carboxypeptidase N catalytic chain OS=Rattus norvegicus GN=Cpn1 PE=2 SV=1	2	10	10	10	31.1	51.98		1255200000	1366900000	1190500000	1.27087e+09	1421700000	1510600000	1433600000	1455300000	1.14512	0.0345541
P62963;CON__P02584	sp|P62963|PROF1_RAT Profilin-1 OS=Rattus norvegicus GN=Pfn1 PE=1 SV=2;	2	5	5	5	43.6	14.957	+	434530000	419070000	384470000	412690000	213720000	213660000	169720000	1.99033e+08	0.482283	0.000509207
G3V7W1	sp|G3V7W1|PDCD6_RAT Programmed cell death protein 6 OS=Rattus norvegicus GN=Pdcd6 PE=2 SV=1	1	2	2	2	9.9	21.904		98020000	89752000	108280000	98684000	27069000		61846000	44457500	0.450504	0.0344923
D3ZBS2;Q63416;CON__Q0V8M9	tr|D3ZBS2|D3ZBS2_RAT Inter-alpha-trypsin inhibitor heavy chain H3 OS=Rattus norvegicus GN=Itih3 PE=1 SV=3;sp|Q63416|ITIH3_RAT Inter-alpha-trypsin inhibitor heavy chain H3 OS=Rattus norvegicus GN=Itih3 PE=2 SV=1	3	24	24	24	38.7	99.066		13975000000	14129000000	14700000000	14268000000	12930000000	12170000000	13603000000	12901000000	0.904191	0.0434743
P01883	sp|P01883|IGHD_RAT Ig delta chain C region (Fragment) OS=Rattus norvegicus PE=2 SV=1	1	3	3	3	22.3	22.422			191380000	259900000	225640000	17663000	22986000		20324500	0.0900749	0.0268874
A0A0G2K7P6;A0A0G2JTG4;A0A0G2JWF2;F1M195;F1M1Q7	tr|A0A0G2K7P6|A0A0G2K7P6_RAT Uncharacterized protein OS=Rattus norvegicus PE=4 SV=1;tr|A0A0G2JTG4|A0A0G2JTG4_RAT Uncharacterized protein OS=Rattus norvegicus PE=4 SV=1;tr|A0A0G2JWF2|A0A0G2JWF2_RAT Uncharacterized protein OS=Rattus norvegicus PE=4 SV=1;tr|F	5	3	1	1	28.7	10.23		421080000	1035200000	30192000	4.95491e+08	1076300000	1618900000	1630100000	1.44177e+09	2.90978	0.0517125
Q5XIF6	sp|Q5XIF6|TBA4A_RAT Tubulin alpha-4A chain OS=Rattus norvegicus GN=Tuba4a PE=1 SV=1	1	12	12	4	35.7	49.924		2581500000	2182600000	1448700000	2.07093e+09	1416800000	517760000	776200000	9.03587e+08	0.436319	0.0518884
P06761	sp|P06761|GRP78_RAT 78 kDa glucose-regulated protein OS=Rattus norvegicus GN=Hspa5 PE=1 SV=1	1	15	13	13	28.3	72.346		289530000	249190000	311740000	2.83487e+08	172110000	195060000	248840000	2.05337e+08	0.724326	0.0553975
Q6GMN8;Q6T487;Q9Z1P2;A0A0G2K013;A0A0G2K5U9;Q9QXQ0;Q99MI8;Q62744;D3ZCV0;Q8K551;Q8R4I6;B2GVB3	tr|Q6GMN8|Q6GMN8_RAT Actn1 protein OS=Rattus norvegicus GN=Actn1 PE=1 SV=1;tr|Q6T487|Q6T487_RAT Alpha-actinin-1 OS=Rattus norvegicus GN=Actn1 PE=1 SV=1;sp|Q9Z1P2|ACTN1_RAT Alpha-actinin-1 OS=Rattus norvegicus GN=Actn1 PE=1 SV=1	12	15	15	15	20	102.61		534410000	487010000	308970000	4.43463e+08	236620000	110430000	291800000	212950000	0.480198	0.0572327
B5DF36	tr|B5DF36|B5DF36_RAT Placenta-specific 8 OS=Rattus norvegicus GN=Plac8 PE=1 SV=1	1	1	1	1	13.4	12.327		935980000	566700000	725750000	742810000	397610000	509520000	445610000	4.50913e+08	0.607037	0.0592879
D3ZQ25;CON__ENSEMBL:ENSBTAP00000016046	tr|D3ZQ25|D3ZQ25_RAT Fibulin-1 OS=Rattus norvegicus GN=Fbln1 PE=1 SV=1	2	7	7	4	13.9	78.071		173930000	118170000	192390000	1.61497e+08	290890000	198360000	285270000	2.58173e+08	1.59863	0.0607696
Q5I0H8;M0R485;CON__ENSEMBL:ENSBTAP00000016285	tr|Q5I0H8|Q5I0H8_RAT LOC299567 protein (Fragment) OS=Rattus norvegicus GN=Pglyrp2 PE=2 SV=1;tr|M0R485|M0R485_RAT Peptidoglycan recognition protein 2 OS=Rattus norvegicus GN=Pglyrp2 PE=1 SV=2	3	10	10	10	36.3	36.676		1086900000	1362200000	1489900000	1313000000	976010000	950940000	1062400000	996450000	0.758911	0.0625774
P85108;Q3KRE8	sp|P85108|TBB2A_RAT Tubulin beta-2A chain OS=Rattus norvegicus GN=Tubb2a PE=1 SV=1;sp|Q3KRE8|TBB2B_RAT Tubulin beta-2B chain OS=Rattus norvegicus GN=Tubb2b PE=1 SV=1	2	16	16	3	50.6	49.906		2756400000	2407500000	1577300000	2.24707e+09	1667400000	891310000	774090000	1.11093e+09	0.494393	0.0643156
G3V7C6;Q6P9T8;B4F7C2	tr|G3V7C6|G3V7C6_RAT Tubulin beta chain OS=Rattus norvegicus GN=Tubb4b PE=1 SV=2;sp|Q6P9T8|TBB4B_RAT Tubulin beta-4B chain OS=Rattus norvegicus GN=Tubb4b PE=1 SV=1;tr|B4F7C2|B4F7C2_RAT Tubulin beta chain OS=Rattus norvegicus GN=Tubb4a PE=1 SV=1	3	15	3	1	36.5	61.186		84887000	89818000	61787000	7.88307e+07	51098000		26519000	38808500	0.492302	0.0693999
Q6LDG8	tr|Q6LDG8|Q6LDG8_RAT Alpha-2-macroglobulin (Fragment) OS=Rattus norvegicus PE=2 SV=1	1	2	1	1	35.7	4.3798		127110000	222340000	223040000	190830000	101730000	107190000	127950000	112290000	0.588429	0.0750763
P40112;D3Z8J0	sp|P40112|PSB3_RAT Proteasome subunit beta type-3 OS=Rattus norvegicus GN=Psmb3 PE=1 SV=1;tr|D3Z8J0|D3Z8J0_RAT Uncharacterized protein OS=Rattus norvegicus GN=RGD1564425 PE=4 SV=1	2	4	4	4	22.9	22.965		246430000	175000000	234170000	2.18533e+08	349410000	247230000	350590000	3.15743e+08	1.44483	0.0754982
Q6P9V9;P68370;Q68FR8;Q6AY56	sp|Q6P9V9|TBA1B_RAT Tubulin alpha-1B chain OS=Rattus norvegicus GN=Tuba1b PE=1 SV=1;sp|P68370|TBA1A_RAT Tubulin alpha-1A chain OS=Rattus norvegicus GN=Tuba1a PE=1 SV=1;sp|Q68FR8|TBA3_RAT Tubulin alpha-3 chain OS=Rattus norvegicus GN=Tuba3a PE=2 SV=1	4	11	3	0	33.3	50.151		179450000	269030000	181230000	2.09903e+08	165110000	91388000	114220000	1.23573e+08	0.588712	0.0784755
C0JPT7;D4A8D5;A0A0G2JXT8;A0A0H2UHR7;D3ZHA0	tr|C0JPT7|C0JPT7_RAT Filamin A OS=Rattus norvegicus GN=Flna PE=1 SV=1	5	23	23	23	13.1	280.49		699800000	616720000	431940000	582820000	348960000		129110000	239035000	0.410135	0.0786883
D3ZTX4;A0A0G2K499;F1M792;P23739	tr|D3ZTX4|D3ZTX4_RAT Uncharacterized protein OS=Rattus norvegicus GN=Mgam PE=1 SV=3	4	31	31	31	21.8	204.94		1625400000	2461100000	1743800000	1.94343e+09	1158000000	1396600000	1394800000	1.31647e+09	0.677392	0.0831275
P05544;A0A0G2JXK5;P09005	sp|P05544|SPA3L_RAT Serine protease inhibitor A3L OS=Rattus norvegicus GN=Serpina3l PE=1 SV=3;tr|A0A0G2JXK5|A0A0G2JXK5_RAT Serine protease inhibitor OS=Rattus norvegicus GN=LOC299282 PE=1 SV=1	3	14	2	1	44.1	46.277		2384000000	3759600000	3927100000	3356900000	2307800000	1797700000	2381500000	2.16233e+09	0.644146	0.084071
A0A0G2JW41	tr|A0A0G2JW41|A0A0G2JW41_RAT Uncharacterized protein OS=Rattus norvegicus PE=1 SV=1	1	2	1	1	26.3	13.03		395430000	581890000	668130000	5.48483e+08	436640000	228330000	289900000	318290000	0.580309	0.085836
Q5M8B4;Q9WTS8	tr|Q5M8B4|Q5M8B4_RAT Ficolin (Collagen/fibrinogen domain containing) 1 OS=Rattus norvegicus GN=Fcna PE=1 SV=1;sp|Q9WTS8|FCN1_RAT Ficolin-1 OS=Rattus norvegicus GN=Fcn1 PE=2 SV=2	2	6	6	6	27.8	36.601		402760000	398190000	487230000	4.29393e+08	193390000	383480000	289590000	288820000	0.672623	0.0861323
Q8CIP8;Q6MG73;A0A096MKF9	tr|Q8CIP8|Q8CIP8_RAT Complement component C2 OS=Rattus norvegicus GN=C2 PE=2 SV=1;tr|Q6MG73|Q6MG73_RAT Complement C2 OS=Rattus norvegicus GN=C2 PE=1 SV=1	3	19	9	9	29.7	83.809		379960000	365080000	298660000	347900000	489720000	409710000	394450000	4.31293e+08	1.2397	0.097427
M0R8B6;CON__ENSEMBL:ENSBTAP00000025008	tr|M0R8B6|M0R8B6_RAT Tubulin beta chain OS=Rattus norvegicus GN=Tubb1 PE=1 SV=1	2	16	13	12	48.7	50.416		2198800000	1658000000	1107800000	1.65487e+09	1233600000	761740000	608190000	8.67843e+08	0.524419	0.098514
A0A0G2K0W9;P48004;A0JPK2;F1M6I7	tr|A0A0G2K0W9|A0A0G2K0W9_RAT Proteasome subunit alpha type OS=Rattus norvegicus GN=Psma7 PE=1 SV=1;sp|P48004|PSA7_RAT Proteasome subunit alpha type-7 OS=Rattus norvegicus GN=Psma7 PE=1 SV=1;tr|A0JPK2|A0JPK2_RAT Proteasome subunit alpha type OS=Rattus norve	4	7	7	7	37.1	27.855		325030000	270990000	232060000	2.76027e+08	330740000	484300000	359400000	391480000	1.41827	0.100655
M0R6L9;M0R597;P02793;F1M5T1;M0R5T8;Q7TP54;M0RCS3	tr|M0R6L9|M0R6L9_RAT Ferritin OS=Rattus norvegicus GN=RGD1560687 PE=3 SV=1;tr|M0R597|M0R597_RAT Ferritin OS=Rattus norvegicus GN=LOC100362384 PE=3 SV=1;sp|P02793|FRIL1_RAT Ferritin light chain 1 OS=Rattus norvegicus GN=Ftl1 PE=1 SV=3;tr|F1M5T1|F1M5T1_RAT F	7	3	3	3	23	20.743		183690000	200830000	263730000	2.16083e+08	105980000	146050000	185640000	145890000	0.675156	0.104048
P46462	sp|P46462|TERA_RAT Transitional endoplasmic reticulum ATPase OS=Rattus norvegicus GN=Vcp PE=1 SV=3	1	17	17	17	28.7	89.348		771040000	650810000	726330000	716060000	690240000	280230000	363210000	444560000	0.620842	0.104972
P63259	sp|P63259|ACTG_RAT Actin, cytoplasmic 2 OS=Rattus norvegicus GN=Actg1 PE=1 SV=1	1	16	1	1	59.7	41.792		134620000	143240000	51196000	1.09685e+08	55082000	43905000	44899000	47962000	0.437269	0.105117
Q80ZA3;CON__Q95121	tr|Q80ZA3|Q80ZA3_RAT Alpha-2 antiplasmin OS=Rattus norvegicus GN=Serpinf1 PE=1 SV=1	2	14	14	14	42.3	46.465		1699900000	1844600000	1512400000	1.68563e+09	1207600000	1555000000	1431700000	1398100000	0.829421	0.109131
P27139	sp|P27139|CAH2_RAT Carbonic anhydrase 2 OS=Rattus norvegicus GN=Ca2 PE=1 SV=2	1	4	4	4	22.7	29.113			77517000	67842000	72679500	59658000	52404000		56031000	0.770933	0.110463
P19939;A0A0G2K9R5;M0R547	sp|P19939|APOC1_RAT Apolipoprotein C-I OS=Rattus norvegicus GN=Apoc1 PE=3 SV=1;tr|A0A0G2K9R5|A0A0G2K9R5_RAT Uncharacterized protein OS=Rattus norvegicus GN=Apoc1 PE=4 SV=1;tr|M0R547|M0R547_RAT Apolipoprotein C-I-like OS=Rattus norvegicus GN=LOC100910181 PE	3	2	2	2	20.5	9.8606		575170000	613770000	1486900000	8.91947e+08	2452900000	1866800000	1206600000	1842100000	2.06526	0.111699
B5DEN4;P04642;Q6P9U7;P42123	tr|B5DEN4|B5DEN4_RAT L-lactate dehydrogenase OS=Rattus norvegicus GN=Ldha PE=1 SV=1;sp|P04642|LDHA_RAT L-lactate dehydrogenase A chain OS=Rattus norvegicus GN=Ldha PE=1 SV=1;tr|Q6P9U7|Q6P9U7_RAT L-lactate dehydrogenase OS=Rattus norvegicus GN=Ldha PE=2 SV=	4	8	8	8	24.1	36.45		867970000	838980000	497270000	734740000	579520000	311890000	450650000	4.47353e+08	0.608859	0.112843
F1M983;G3V9R2;Q5XJW6;Q8R5K7	tr|F1M983|F1M983_RAT Complement factor H OS=Rattus norvegicus GN=Cfh PE=1 SV=1;tr|G3V9R2|G3V9R2_RAT Complement factor H OS=Rattus norvegicus GN=Cfh PE=1 SV=1;tr|Q5XJW6|Q5XJW6_RAT Cfh protein OS=Rattus norvegicus GN=Cfh PE=1 SV=1	4	45	45	2	47.8	140.01		11204000000	9670900000	13114000000	1.13296e+10	14362000000	12603000000	13727000000	13564000000	1.19721	0.116991
A0A0G2K4K2	tr|A0A0G2K4K2|A0A0G2K4K2_RAT Uncharacterized protein OS=Rattus norvegicus PE=1 SV=1	1	4	4	1	50	10.407		8181900000	7175000000	4870000000	6742300000	3326200000	3346300000	5908700000	4.19373e+09	0.622003	0.121993
G3V7L3;D4A1S0	tr|G3V7L3|G3V7L3_RAT Complement C1s subcomponent OS=Rattus norvegicus GN=C1s PE=1 SV=1;tr|D4A1S0|D4A1S0_RAT Complement C1s subcomponent OS=Rattus norvegicus GN=C1s PE=1 SV=3	2	22	22	1	45.1	77.712		9178000000	6464400000	5853100000	7.16517e+09	10017000000	8465800000	9498400000	9.32707e+09	1.30172	0.125495
A0A0G2JZN1	tr|A0A0G2JZN1|A0A0G2JZN1_RAT Uncharacterized protein OS=Rattus norvegicus PE=1 SV=1	1	2	2	2	33.3	10.305		88933000	162620000	97075000	1.16209e+08	238390000	261580000	125720000	2.08563e+08	1.79472	0.126716
G3V811	tr|G3V811|G3V811_RAT Coagulation factor XIII A chain OS=Rattus norvegicus GN=F13a1 PE=1 SV=1	1	17	17	4	26.6	83.053		1179200000	999830000	949940000	1042990000	799710000	841260000	981320000	8.74097e+08	0.838068	0.129554
D4A4S3;P63018;M0RCB1;M0R8M9;F1LZI1;A0A0G2JVI3;A0A0G2JUT0;P14659;P0DMW1;P0DMW0;Q7M081	tr|D4A4S3|D4A4S3_RAT Heat shock cognate 71 kDa protein OS=Rattus norvegicus GN=Hspa8 PE=3 SV=3;sp|P63018|HSP7C_RAT Heat shock cognate 71 kDa protein OS=Rattus norvegicus GN=Hspa8 PE=1 SV=1;tr|M0RCB1|M0RCB1_RAT Uncharacterized protein OS=Rattus norvegicus P	11	16	16	13	32.7	70.726		662070000	1049000000	659980000	790350000	656750000	389010000	458620000	501460000	0.634478	0.130482
B5DEH7;D4A1T6;Q4G030	tr|B5DEH7|B5DEH7_RAT C1r protein OS=Rattus norvegicus GN=C1r PE=1 SV=1;tr|D4A1T6|D4A1T6_RAT Complement C1r OS=Rattus norvegicus GN=C1r PE=1 SV=3;tr|Q4G030|Q4G030_RAT C1r protein (Fragment) OS=Rattus norvegicus GN=C1r PE=2 SV=1	3	24	24	23	45.7	80.424		10206000000	8016500000	7492900000	8571800000	12152000000	9219000000	11064000000	1.08117e+10	1.26131	0.13367
D4A3E0	tr|D4A3E0|D4A3E0_RAT Multimerin 1 OS=Rattus norvegicus GN=Mmrn1 PE=4 SV=1	1	11	11	11	13.1	135.6		573930000	388950000	457420000	4.73433e+08	380970000	365980000	368940000	3.71963e+08	0.785672	0.134445
M0R660;M0R590;D3ZGY4;P04797;Q0QEU1;A0A0G2K8S2;F1M2N4;E9PTV9;D3ZEN2;F1LUI2;D3ZME3;F1M4G6;F1LUV3;E9PTN6;Q498M9;B1WBQ8;Q9ESV6;P97617;F1M8P6;F1M269;F1LU03;D3ZQT0;A0A0G2K7M1;A0A0G2JYY8	tr|M0R660|M0R660_RAT Glyceraldehyde-3-phosphate dehydrogenase OS=Rattus norvegicus PE=1 SV=1;tr|M0R590|M0R590_RAT Glyceraldehyde-3-phosphate dehydrogenase OS=Rattus norvegicus GN=LOC108351137 PE=3 SV=1;tr|D3ZGY4|D3ZGY4_RAT Glyceraldehyde-3-phosphate dehydr	24	6	6	6	21.9	35.783		300140000	158460000	181980000	2.13527e+08	144600000	38955000	142980000	108845000	0.509749	0.135261
A0A0G2JU99;P25236	tr|A0A0G2JU99|A0A0G2JU99_RAT Uncharacterized protein OS=Rattus norvegicus PE=4 SV=1;sp|P25236|SEPP1_RAT Selenoprotein P OS=Rattus norvegicus GN=Selenop PE=1 SV=2	2	2	2	2	12.8	22.914		277650000	340980000	231060000	283230000	208020000	248880000	135560000	1.97487e+08	0.697266	0.135531
D3ZE08	tr|D3ZE08|D3ZE08_RAT Uncharacterized protein OS=Rattus norvegicus PE=4 SV=2	1	3	2	2	28.8	14.568		108430000	110310000	93904000	1.04215e+08	120540000	176070000		148305000	1.42307	0.135717
R9PXU6;A0A0G2K8V2;P85972	tr|R9PXU6|R9PXU6_RAT Vinculin OS=Rattus norvegicus GN=Vcl PE=1 SV=1;tr|A0A0G2K8V2|A0A0G2K8V2_RAT Vinculin OS=Rattus norvegicus GN=Vcl PE=1 SV=1;sp|P85972|VINC_RAT Vinculin OS=Rattus norvegicus GN=Vcl PE=1 SV=1	3	22	22	22	26.8	116.57		575580000	430190000	206450000	4.04073e+08	287810000	144810000	108650000	1.80423e+08	0.446511	0.137
Q6P9V6;P34064	tr|Q6P9V6|Q6P9V6_RAT Proteasome subunit alpha type OS=Rattus norvegicus GN=Psma5 PE=1 SV=1;sp|P34064|PSA5_RAT Proteasome subunit alpha type-5 OS=Rattus norvegicus GN=Psma5 PE=1 SV=1	2	5	5	5	25.7	26.411		165460000	119460000	211940000	165620000	229850000	217490000	389600000	278980000	1.68446	0.139167
A0A0G2JZL1	tr|A0A0G2JZL1|A0A0G2JZL1_RAT Uncharacterized protein OS=Rattus norvegicus GN=Ighv13-2 PE=4 SV=1	1	2	2	2	16.5	14.95		63404000	66073000	36910000	5.54623e+07	43520000	30050000	37531000	3.70337e+07	0.667726	0.141836
Q65ZS7;A0A0G2K151;P02650;Q6PAH0	tr|Q65ZS7|Q65ZS7_RAT Rat apolipoprotein E protein OS=Rattus norvegicus PE=3 SV=1;tr|A0A0G2K151|A0A0G2K151_RAT Apolipoprotein E OS=Rattus norvegicus GN=Apoe PE=1 SV=1;sp|P02650|APOE_RAT Apolipoprotein E OS=Rattus norvegicus GN=Apoe PE=1 SV=2;tr|Q6PAH0|Q6PAH	4	16	16	16	50.3	38.325		6144600000	5324400000	8900100000	6789700000	18087000000	12380000000	7467900000	1.2645e+10	1.86237	0.146277
A0A0G2K8Q1;P06759	tr|A0A0G2K8Q1|A0A0G2K8Q1_RAT Apolipoprotein C-III OS=Rattus norvegicus GN=Apoc3 PE=1 SV=1;sp|P06759|APOC3_RAT Apolipoprotein C-III OS=Rattus norvegicus GN=Apoc3 PE=2 SV=2	2	2	2	2	39	11.029		344190000	564380000	1018100000	6.42223e+08	1250000000	2532400000	950300000	1.57757e+09	2.45641	0.148925
D3ZC54	tr|D3ZC54|D3ZC54_RAT Uncharacterized protein OS=Rattus norvegicus GN=Ighv1-47 PE=1 SV=2	1	4	3	3	39.3	13.13		737790000	604090000	872170000	7.38017e+08	639650000	372070000	595540000	5.35753e+08	0.725937	0.148927
A0A0G2K7I1	tr|A0A0G2K7I1|A0A0G2K7I1_RAT Uncharacterized protein OS=Rattus norvegicus GN=Igkv5-37 PE=1 SV=1	1	2	2	2	35.4	10.145			540270000	314710000	427490000	241870000	216530000	302870000	2.53757e+08	0.593597	0.150165
B2RYM3;CON__Q0VCM5	tr|B2RYM3|B2RYM3_RAT Inter-alpha trypsin inhibitor, heavy chain 1 OS=Rattus norvegicus GN=Itih1 PE=1 SV=1	2	24	24	24	36.6	100.59		5062400000	5576300000	5226700000	5.28847e+09	4215200000	5167800000	4806600000	4.72987e+09	0.894374	0.152153
Q5M7T5;Q7TPI9;CON__P41361;A0A096MIW4	tr|Q5M7T5|Q5M7T5_RAT Serine (Or cysteine) peptidase inhibitor, clade C (Antithrombin), member 1 OS=Rattus norvegicus GN=Serpinc1 PE=1 SV=1;tr|Q7TPI9|Q7TPI9_RAT Ac2-248 OS=Rattus norvegicus GN=Serpinc1 PE=2 SV=1	4	20	20	20	50.3	52.233		16073000000	17052000000	14139000000	1.57547e+10	14476000000	14203000000	13995000000	1.42247e+10	0.902886	0.152414
P55159	sp|P55159|PON1_RAT Serum paraoxonase/arylesterase 1 OS=Rattus norvegicus GN=Pon1 PE=1 SV=3	1	10	10	10	44.5	39.358		2748800000	3934600000	3740900000	3.47477e+09	2138800000	2984000000	2919000000	2680600000	0.771447	0.157072
Q4V894;G3V9F8;D3ZP54;Q812B8	tr|Q4V894|Q4V894_RAT Cathepsin R OS=Rattus norvegicus GN=Ctsr PE=2 SV=1	4	4	4	4	12.9	37.782		216340000	585450000	563250000	4.55013e+08	204620000	260490000	269980000	245030000	0.538512	0.158307
D3ZRN3	tr|D3ZRN3|D3ZRN3_RAT Actin, beta-like 2 OS=Rattus norvegicus GN=Actbl2 PE=1 SV=1	1	5	1	1	14.4	41.963		70289000	62583000	88231000	73701000		55531000	55259000	55395000	0.751618	0.158856
A0A0H2UHR6;Q63207;Q63109	tr|A0A0H2UHR6|A0A0H2UHR6_RAT Coagulation factor X OS=Rattus norvegicus GN=F10 PE=1 SV=1;sp|Q63207|FA10_RAT Coagulation factor X OS=Rattus norvegicus GN=F10 PE=2 SV=1	3	11	11	11	27.3	55.484		3076200000	1863200000	2112700000	2350700000	1790500000	1779800000	1510200000	1693500000	0.720424	0.159652
B2GVB9	tr|B2GVB9|B2GVB9_RAT Fermitin family member 3 OS=Rattus norvegicus GN=Fermt3 PE=1 SV=1	1	9	9	9	16.2	75.622		270150000	616250000	211600000	366000000	192440000	110480000	134160000	1.45693e+08	0.398069	0.16182
Q5XFW3;A0A0G2K542;Q4V8I9	tr|Q5XFW3|Q5XFW3_RAT Ugp2 protein (Fragment) OS=Rattus norvegicus GN=Ugp2 PE=2 SV=1;tr|A0A0G2K542|A0A0G2K542_RAT UDP-glucose pyrophosphorylase 2 OS=Rattus norvegicus GN=Ugp2 PE=1 SV=1;tr|Q4V8I9|Q4V8I9_RAT UDP-glucose pyrophosphorylase 2 OS=Rattus norvegicu	3	3	3	3	11.3	32.495		89765000	73500000	64474000	75913000	56472000	59438000	69783000	6.18977e+07	0.815376	0.171668
A0A0G2JYK0;F1LM05;Q7TMB9	tr|A0A0G2JYK0|A0A0G2JYK0_RAT Serine protease inhibitor OS=Rattus norvegicus GN=LOC299282 PE=1 SV=1;tr|F1LM05|F1LM05_RAT Serine protease inhibitor OS=Rattus norvegicus GN=LOC299282 PE=1 SV=1;tr|Q7TMB9|Q7TMB9_RAT Ab1-021 OS=Rattus norvegicus GN=LOC299282 PE=	3	15	6	0	36.1	67.982		8186700000	15623000000	15000000000	1.29366e+10	7119000000	8234200000	10587000000	8.64673e+09	0.668395	0.173236
B1WBM0;P40241	tr|B1WBM0|B1WBM0_RAT Tetraspanin OS=Rattus norvegicus GN=Cd9 PE=2 SV=1;sp|P40241|CD9_RAT CD9 antigen OS=Rattus norvegicus GN=Cd9 PE=1 SV=2	2	4	4	4	13.3	25.215		1257400000	742400000	567770000	8.55857e+08	406090000	524680000	578480000	5.03083e+08	0.587813	0.173297
Q3B8R6;Q63678	tr|Q3B8R6|Q3B8R6_RAT Alpha-2-glycoprotein 1, zinc OS=Rattus norvegicus GN=Azgp1 PE=1 SV=1;sp|Q63678|ZA2G_RAT Zinc-alpha-2-glycoprotein OS=Rattus norvegicus GN=Azgp1 PE=2 SV=1	2	9	9	9	33.8	34.033		794750000	906480000	961830000	8.87687e+08	571130000	798370000	828230000	7.32577e+08	0.825265	0.177486
D4A3L8	tr|D4A3L8|D4A3L8_RAT Uncharacterized protein OS=Rattus norvegicus PE=4 SV=2	1	4	3	3	34.1	14.693			1132800000	435200000	784000000	48897000		89970000	69433500	0.0885631	0.177502
Q66HI5;A0JPM7;Q6AYV6;Q2TA66;Q5FVS1;P19132;Q6P9V2;Q6LDW6	tr|Q66HI5|Q66HI5_RAT Ferritin OS=Rattus norvegicus GN=Fth1 PE=1 SV=2;tr|A0JPM7|A0JPM7_RAT Ferritin (Fragment) OS=Rattus norvegicus GN=Fth1 PE=2 SV=1;tr|Q6AYV6|Q6AYV6_RAT Ferritin (Fragment) OS=Rattus norvegicus GN=Fth1 PE=2 SV=1;tr|Q2TA66|Q2TA66_RAT Ferrit	8	3	3	3	19.8	21.099			42772000	65362000	54067000	32576000	29396000		30986000	0.573104	0.18034
P16296	sp|P16296|FA9_RAT Coagulation factor IX OS=Rattus norvegicus GN=F9 PE=2 SV=2	1	1	1	1	2.8	51.808		67540000	72158000	50507000	6.34017e+07	45344000	51124000		48234000	0.760769	0.182097
CON__P02768-1		1	10	4	4	15.9	69.366	+	20577000000	21051000000	20426000000	2.06847e+10	18602000000	20664000000	19788000000	1.96847e+10	0.951655	0.185658
Q99J82	sp|Q99J82|ILK_RAT Integrin-linked protein kinase OS=Rattus norvegicus GN=Ilk PE=2 SV=1	1	4	4	4	9.1	51.373		87490000	73874000	43355000	6.82397e+07	47473000	25211000		36342000	0.532564	0.187939
Q63335	tr|Q63335|Q63335_RAT Uncharacterized protein (Fragment) OS=Rattus norvegicus PE=4 SV=1	1	9	1	1	45.4	25.664			92499000	78208000	85353500	46937000	79702000	61955000	6.28647e+07	0.736521	0.190287
F1LZH0	tr|F1LZH0|F1LZH0_RAT Uncharacterized protein OS=Rattus norvegicus GN=LOC100912707 PE=1 SV=2	1	2	1	1	17.9	13.611		471590000	554740000	420400000	4.82243e+08	1002100000	540790000	606740000	7.16543e+08	1.48585	0.191575
P31720	sp|P31720|C1QA_RAT Complement C1q subcomponent subunit A OS=Rattus norvegicus GN=C1qa PE=1 SV=2	1	7	7	7	32.7	25.917		6248900000	4632500000	6114800000	5665400000	5931300000	6792500000	7637800000	6787200000	1.19801	0.191628
D3ZKG5;B2RYL9;G3V818;Q9HB97	tr|D3ZKG5|D3ZKG5_RAT Parvin, beta OS=Rattus norvegicus GN=Parvb PE=1 SV=1;tr|B2RYL9|B2RYL9_RAT Parvb protein (Fragment) OS=Rattus norvegicus GN=Parvb PE=2 SV=1	4	3	3	3	11.2	41.701		293730000		76315000	185022500	47143000	50532000	50862000	4.95123e+07	0.267602	0.193091
Q6LE95	tr|Q6LE95|Q6LE95_RAT Kininogen OS=Rattus norvegicus GN=Kng1 PE=4 SV=1	1	5	2	2	50	6.0137		4953300000	8420000000	7472400000	6.94857e+09	5683900000	5331400000	4885200000	5.30017e+09	0.762771	0.194884
A0A0H2UI19;D3ZTE0	tr|A0A0H2UI19|A0A0H2UI19_RAT Coagulation factor XII OS=Rattus norvegicus GN=F12 PE=1 SV=1;sp|D3ZTE0|FA12_RAT Coagulation factor XII OS=Rattus norvegicus GN=F12 PE=2 SV=1	2	11	11	11	20.4	66.717		1223900000	967590000	1049600000	1.08036e+09	898300000	989660000	977880000	955280000	0.884221	0.196682
Q9EPH1	sp|Q9EPH1|A1BG_RAT Alpha-1B-glycoprotein OS=Rattus norvegicus GN=A1bg PE=2 SV=2	1	23	23	23	54.2	56.478		111310000000	97357000000	94250000000	1.00972e+11	78174000000	102000000000	79758000000	86644000000	0.858096	0.198643
G3V7H3;P32038	tr|G3V7H3|G3V7H3_RAT Complement factor D OS=Rattus norvegicus GN=Cfd PE=1 SV=1;sp|P32038|CFAD_RAT Complement factor D OS=Rattus norvegicus GN=Cfd PE=1 SV=2	2	5	5	5	28.5	28.541		129610000	59898000	89476000	9.29947e+07	122620000	133510000	293570000	1.83233e+08	1.97036	0.199867
A0A0G2K4I8;F1M4R1	tr|A0A0G2K4I8|A0A0G2K4I8_RAT Uncharacterized protein OS=Rattus norvegicus PE=1 SV=1;tr|F1M4R1|F1M4R1_RAT Uncharacterized protein OS=Rattus norvegicus PE=4 SV=1	2	3	3	2	25.9	12.684		548780000	544940000	432570000	5.08763e+08	1653200000	1070400000	432410000	1.052e+09	2.06777	0.200276
G3V679;Q99376	tr|G3V679|G3V679_RAT Transferrin receptor protein 1 OS=Rattus norvegicus GN=Tfrc PE=1 SV=1;sp|Q99376|TFR1_RAT Transferrin receptor protein 1 (Fragment) OS=Rattus norvegicus GN=Tfrc PE=2 SV=1	2	16	16	16	22.9	85.875		127860000	741220000	1242800000	703960000	51366000	225650000	319610000	1.98875e+08	0.282509	0.20264
A0A0G2K135;Q9WUW3;CON__Q32PI4	tr|A0A0G2K135|A0A0G2K135_RAT Complement factor I OS=Rattus norvegicus GN=Cfi PE=1 SV=1;sp|Q9WUW3|CFAI_RAT Complement factor I OS=Rattus norvegicus GN=Cfi PE=2 SV=1	3	16	16	15	33.2	69.774		1892600000	1476000000	1574500000	1647700000	1864000000	1746500000	1988500000	1.86633e+09	1.13269	0.203099
CON__P02769		1	42	40	35	67.7	69.293	+	8188500000	12510000000	5614800000	8771100000	1589300000	61595000000	122530000000	6.19048e+10	7.05781	0.203294
P05545	sp|P05545|SPA3K_RAT Serine protease inhibitor A3K OS=Rattus norvegicus GN=Serpina3k PE=1 SV=3	1	14	10	3	44.7	46.561		11337000000	19847000000	22232000000	1.78053e+10	13596000000	9981300000	13764000000	12447100000	0.699066	0.203577
F6Q1N1;B1H260;A0A0G2KAS2	tr|F6Q1N1|F6Q1N1_RAT Coagulation factor XIII B chain OS=Rattus norvegicus GN=F13b PE=1 SV=2;tr|B1H260|B1H260_RAT Coagulation factor XIII B chain OS=Rattus norvegicus GN=F13b PE=1 SV=1;tr|A0A0G2KAS2|A0A0G2KAS2_RAT Coagulation factor XIII B chain OS=Rattus n	3	13	13	13	22	74.88		683020000	528370000	378950000	5.30113e+08	429800000	360410000	397360000	3.95857e+08	0.74674	0.21021
P10111;A0A0G2K2E4;A0A0G2K1P0	sp|P10111|PPIA_RAT Peptidyl-prolyl cis-trans isomerase A OS=Rattus norvegicus GN=Ppia PE=1 SV=2;tr|A0A0G2K2E4|A0A0G2K2E4_RAT Peptidyl-prolyl cis-trans isomerase OS=Rattus norvegicus GN=LOC100911252 PE=3 SV=1;tr|A0A0G2K1P0|A0A0G2K1P0_RAT Peptidyl-prolyl cis	3	2	2	2	11	17.874		93642000	165730000	60674000	106682000	57025000	54288000	68756000	60023000	0.562635	0.210721
B4F795	sp|B4F795|CTL2_RAT Choline transporter-like protein 2 OS=Rattus norvegicus GN=Slc44a2 PE=2 SV=1	1	2	2	2	3.7	79.896		54633000	56926000	36531000	4.93633e+07		56409000	109270000	82839500	1.67816	0.215504
P01026	sp|P01026|CO3_RAT Complement C3 OS=Rattus norvegicus GN=C3 PE=1 SV=3	1	91	1	1	64.8	186.46		119250000	103490000	89095000	103945000	129160000	107380000	123160000	119900000	1.15349	0.215845
Q5M890	tr|Q5M890|Q5M890_RAT Apolipoprotein N OS=Rattus norvegicus GN=Apon PE=1 SV=1	1	4	4	4	21.2	28.232		135170000	244550000	175020000	1.84913e+08	167720000	128370000	74357000	1.23482e+08	0.667785	0.216304
P02680	sp|P02680|FIBG_RAT Fibrinogen gamma chain OS=Rattus norvegicus GN=Fgg PE=1 SV=3	1	15	15	15	38.2	50.632		918840000	1986600000	1620800000	1.50875e+09	5012000000	4091800000	924560000	3.34279e+09	2.21561	0.224283
G3V7N9;P31721	tr|G3V7N9|G3V7N9_RAT Complement C1q subcomponent subunit B OS=Rattus norvegicus GN=C1qb PE=1 SV=1;sp|P31721|C1QB_RAT Complement C1q subcomponent subunit B OS=Rattus norvegicus GN=C1qb PE=1 SV=2	2	7	7	7	39.9	26.647		4552300000	3548600000	3631500000	3910800000	4455900000	4153200000	4617300000	4408800000	1.12734	0.227008
Q68FT8;F7FHF3	tr|Q68FT8|Q68FT8_RAT RCG33981, isoform CRA_a OS=Rattus norvegicus GN=Serpinf2 PE=2 SV=1;tr|F7FHF3|F7FHF3_RAT Serpin family F member 2 OS=Rattus norvegicus GN=Serpinf2 PE=1 SV=1	2	8	8	8	18.9	54.892		1375600000	1570000000	1497500000	1.48103e+09	1398500000	1445700000	1272000000	1.37207e+09	0.926425	0.229199
P14630	sp|P14630|APOM_RAT Apolipoprotein M OS=Rattus norvegicus GN=Apom PE=1 SV=2	1	5	5	5	31.6	21.512		858770000	1089600000	1509600000	1.15266e+09	1355100000	2189700000	1349900000	1.63157e+09	1.41548	0.229352
P31211	sp|P31211|CBG_RAT Corticosteroid-binding globulin OS=Rattus norvegicus GN=Serpina6 PE=1 SV=2	1	9	9	9	27	44.67		1933900000	3126300000	3816500000	2958900000	1374800000	2650800000	2063300000	2.02963e+09	0.685942	0.233105
D4A383;A0A0G2K0W3	tr|D4A383|D4A383_RAT Protein tweety homolog OS=Rattus norvegicus GN=Ttyh3 PE=1 SV=1;tr|A0A0G2K0W3|A0A0G2K0W3_RAT Protein tweety homolog OS=Rattus norvegicus GN=Ttyh3 PE=1 SV=1	2	1	1	1	2.7	57.58		37987000	24882000	19300000	2.73897e+07	12041000	13547000	26396000	17328000	0.632647	0.233225
D3ZHM9	tr|D3ZHM9|D3ZHM9_RAT Uncharacterized protein OS=Rattus norvegicus PE=4 SV=3	1	2	1	1	34.3	11.835		757960000	495190000	555180000	6.02777e+08	602470000	409180000	302170000	437940000	0.726538	0.236596
Q7TPA5	sp|Q7TPA5|SPA11_RAT Serpin A11 OS=Rattus norvegicus GN=Serpina11 PE=2 SV=2	1	4	4	4	14.7	47.024			28066000	35944000	32005000		57482000	39373000	48427500	1.51312	0.238177
P09811	sp|P09811|PYGL_RAT Glycogen phosphorylase, liver form OS=Rattus norvegicus GN=Pygl PE=1 SV=5	1	5	5	3	7.3	97.482		34117000		26595000	30356000	35344000		41225000	38284500	1.26118	0.238645
P08934;CON__P01045-1;CON__Q2KJ62;CON__P01044-1	sp|P08934|KNG1_RAT Kininogen-1 OS=Rattus norvegicus GN=Kng1 PE=2 SV=1	4	18	13	3	35.7	70.932		2202600000	3824500000	2791200000	2.93943e+09	2110000000	2378700000	2344600000	2.27777e+09	0.7749	0.241354
P10959;A0A0G2K9Y7;Q6TXE2;Q63108;F1LQJ4;A0A0G2JX75;M0R7R1;F1LLV6;G3V822;A0A0G2K3Z4;A0A0G2JY66;Q64573;Q63010	sp|P10959|EST1C_RAT Carboxylesterase 1C OS=Rattus norvegicus GN=Ces1c PE=1 SV=3	13	16	16	5	32.6	60.174		3906900000	2219200000	2811100000	2.97907e+09	4832900000	2886800000	4384000000	4.03457e+09	1.35431	0.241548
Q9EPT7;Q6IN12;Q5U3X5;Q32Q89;G3V7P2	tr|Q9EPT7|Q9EPT7_RAT Prothrombinase FGL2 OS=Rattus norvegicus GN=Fgl2 PE=2 SV=1;tr|Q6IN12|Q6IN12_RAT Fgl2 protein (Fragment) OS=Rattus norvegicus GN=Fgl2 PE=2 SV=1;tr|Q5U3X5|Q5U3X5_RAT Fgl2 protein (Fragment) OS=Rattus norvegicus GN=Fgl2 PE=2 SV=1;tr|Q32Q8	5	12	12	12	39.5	40.965		3478800000	1950600000	1592100000	2340500000	1850800000	1202000000	1467400000	1.50673e+09	0.643766	0.242406
P55797	sp|P55797|APOC4_RAT Apolipoprotein C-IV OS=Rattus norvegicus GN=Apoc4 PE=2 SV=2	1	3	3	3	28.2	14.532			225600000	515160000	370380000	1428500000	1184400000	363570000	9.92157e+08	2.67875	0.24361
F1M663	tr|F1M663|F1M663_RAT Uncharacterized protein OS=Rattus norvegicus GN=Igkv5-48 PE=1 SV=2	1	4	4	3	45.2	12.732		1840800000	1509300000	1918900000	1.75633e+09	1718400000	635550000	1480200000	1278050000	0.727681	0.24546
P01681	sp|P01681|KVX01_RAT Ig kappa chain V region S211 OS=Rattus norvegicus PE=1 SV=1	1	1	1	1	22	11.433		509010000	303870000	429980000	4.14287e+08	660190000	380460000	646220000	562290000	1.35725	0.245553
D3ZBB2;A0A0G2K9L1	tr|D3ZBB2|D3ZBB2_RAT Uncharacterized protein OS=Rattus norvegicus PE=1 SV=3	2	4	3	2	30.8	13.145		240020000	728430000	573630000	5.14027e+08	269580000	280620000	385880000	3.12027e+08	0.607024	0.246145
A0A0G2JV42	tr|A0A0G2JV42|A0A0G2JV42_RAT Uncharacterized protein OS=Rattus norvegicus PE=1 SV=1	1	1	1	1	16.5	12.58		415180000		255330000	335255000	420300000	401700000	451980000	424660000	1.26668	0.24803
M0RDF2;P01805	tr|M0RDF2|M0RDF2_RAT Uncharacterized protein OS=Rattus norvegicus GN=Ighv6-4 PE=1 SV=1;sp|P01805|HVR01_RAT Ig heavy chain V region IR2 OS=Rattus norvegicus PE=4 SV=1	2	3	3	2	35.4	11.183		421600000	239460000	241520000	300860000	557750000	311530000	409850000	4.26377e+08	1.41719	0.251104
A0A142BM04;A0A0G2K3L5	tr|A0A142BM04|A0A142BM04_RAT Anti-F4/80 kappa light chain variable region (Fragment) OS=Rattus norvegicus PE=2 SV=1	2	9	4	1	54.2	22.31		1950300000	2293400000	3033900000	2.42587e+09	2040000000	1635300000	2165100000	1946800000	0.802517	0.251275
M0R5R0;P53813;Q62628;CON__P07224	tr|M0R5R0|M0R5R0_RAT Protein S (Alpha), isoform CRA_b OS=Rattus norvegicus GN=Pros1 PE=1 SV=1;sp|P53813|PROS_RAT Vitamin K-dependent protein S OS=Rattus norvegicus GN=Pros1 PE=2 SV=1;tr|Q62628|Q62628_RAT Protein S (Fragment) OS=Rattus norvegicus GN=Pros1 P	4	8	8	8	10.2	74.611		249710000	353920000	154860000	252830000	232810000	71188000	157780000	153926000	0.608812	0.252659
A0A0G2JZS9	tr|A0A0G2JZS9|A0A0G2JZS9_RAT Uncharacterized protein OS=Rattus norvegicus PE=1 SV=1	1	5	5	5	58.8	10.811		5757400000	4394000000	7732600000	5.96133e+09	6631200000	2581100000	481140000	3.23115e+09	0.542017	0.253478
P60711;A0A0G2K3K2;A1Z0K8;Q99NC6;A0A068F1Y2;Q9JLX9;Q63030	sp|P60711|ACTB_RAT Actin, cytoplasmic 1 OS=Rattus norvegicus GN=Actb PE=1 SV=1;tr|A0A0G2K3K2|A0A0G2K3K2_RAT Actin, cytoplasmic 1 OS=Rattus norvegicus GN=Actb PE=1 SV=1;tr|A1Z0K8|A1Z0K8_RAT Beta-actin (Fragment) OS=Rattus norvegicus PE=2 SV=1	7	16	16	1	59.7	41.736		10339000000	8876300000	5535400000	8.25023e+09	8530000000	3685800000	4300800000	5.50553e+09	0.667319	0.258033
Q5FVG5;CON__Q3SX28;P58775;Q91XN7;Q6AZ25;A0A0G2JSQ4;Q923Z2;Q63607;Q63583;A0A0G2JX64;Q91XN6;A0A0G2K7F7;P04692	tr|Q5FVG5|Q5FVG5_RAT Similar to tropomyosin 1, embryonic fibroblast-rat, isoform CRA_c OS=Rattus norvegicus GN=Tpm2 PE=2 SV=1;;sp|P58775|TPM2_RAT Tropomyosin beta chain OS=Rattus norvegicus GN=Tpm2 PE=1 SV=1;tr|Q91XN7|Q91XN7_RAT Tropomyosin alpha isoform O	13	3	1	1	10.6	32.957	+	6930800000	8137600000	5835700000	6.96803e+09	6529400000	4597000000	6258100000	5.79483e+09	0.831631	0.261537
F1MAE7;A0A0G2K332;A2NB68;A2NB79;A2NB72	tr|F1MAE7|F1MAE7_RAT Uncharacterized protein OS=Rattus norvegicus PE=1 SV=3;tr|A0A0G2K332|A0A0G2K332_RAT Uncharacterized protein OS=Rattus norvegicus PE=1 SV=1;tr|A2NB68|A2NB68_RAT Productively rearranged V-lambda-1 (Fragment) OS=Rattus norvegicus PE=2 SV=	5	2	2	2	20.5	12.26		632450000	294190000	156460000	3.61033e+08	340750000	877690000	679880000	6.32773e+08	1.75267	0.267506
Q5XFX0	sp|Q5XFX0|TAGL2_RAT Transgelin-2 OS=Rattus norvegicus GN=Tagln2 PE=1 SV=1	1	3	3	3	25.6	22.393		114270000	150940000	42853000	1.02688e+08	45893000		49170000	47531500	0.462874	0.271073
CON__P00761		1	4	4	4	25.1	24.409	+	19344000000	28443000000	18726000000	22171000000	17994000000	17204000000	19162000000	18120000000	0.817284	0.27324
A0A0G2K458	tr|A0A0G2K458|A0A0G2K458_RAT Uncharacterized protein OS=Rattus norvegicus PE=4 SV=1	1	1	1	1	12.2	12.646			56715000	208530000	132622500	67447000	31422000	65419000	5.47627e+07	0.412921	0.275682
F1LSS7;B0BN33	tr|F1LSS7|F1LSS7_RAT Collectin sub-family member 11 OS=Rattus norvegicus GN=Colec11 PE=1 SV=2;tr|B0BN33|B0BN33_RAT Uncharacterized protein (Fragment) OS=Rattus norvegicus PE=2 SV=1	2	2	2	2	10	28.872			79233000	53897000	66565000	52411000	22624000		37517500	0.563622	0.275699
Q63041	sp|Q63041|A1M_RAT Alpha-1-macroglobulin OS=Rattus norvegicus GN=A1m PE=1 SV=1	1	90	90	90	75	167.12		870690000000	953950000000	991160000000	938600000000	738590000000	974370000000	806920000000	839960000000	0.894907	0.277678
CON__P12763		1	10	9	9	35.4	38.418	+	86662000	225540000		156101000		1201600000	5657900000	3429750000	21.9714	0.279703
Q6MG90	tr|Q6MG90|Q6MG90_RAT Complement C4B (Chido blood group) OS=Rattus norvegicus GN=C4b PE=1 SV=1	1	54	11	10	39	192.12		1393600000	662730000	806580000	9.54303e+08	1206900000	1173600000	1341600000	1240700000	1.30011	0.27988
Q8CG43;Q8CG42;Q8CIP7;Q8CIR7	tr|Q8CG43|Q8CG43_RAT MASP-3 protein (Fragment) OS=Rattus norvegicus GN=masp1-3 PE=3 SV=1	4	12	3	3	20.1	78.225		177920000	138220000	110150000	1.42097e+08	144840000	81713000	98786000	1.08446e+08	0.763187	0.284273
P02651;A0A0G2JVX7	sp|P02651|APOA4_RAT Apolipoprotein A-IV OS=Rattus norvegicus GN=Apoa4 PE=1 SV=2;tr|A0A0G2JVX7|A0A0G2JVX7_RAT Apolipoprotein A-IV OS=Rattus norvegicus GN=Apoa4 PE=1 SV=1	2	19	19	19	56.5	44.456		6906500000	6361100000	5229500000	6165700000	5808800000	5453600000	5329100000	5530500000	0.896978	0.284433
D4ACB8	tr|D4ACB8|D4ACB8_RAT Chaperonin subunit 8 (Theta) (Predicted), isoform CRA_a OS=Rattus norvegicus GN=Cct8 PE=1 SV=1	1	5	5	5	10.4	59.588		221560000	153860000	48281000	1.41234e+08	83960000	58530000	91056000	7.78487e+07	0.551205	0.284834
M0R9U2	tr|M0R9U2|M0R9U2_RAT Uncharacterized protein OS=Rattus norvegicus PE=1 SV=1	1	7	6	6	83.7	10.845		1680100000	1745300000	2414600000	1.94667e+09	1268100000	1057600000	2075500000	1.46707e+09	0.75363	0.285135
A0A0H2UHA1;Q8CHN8;Q8CIR6	tr|A0A0H2UHA1|A0A0H2UHA1_RAT Mannan-binding lectin serine protease 1 OS=Rattus norvegicus GN=Masp1 PE=1 SV=1;sp|Q8CHN8|MASP1_RAT Mannan-binding lectin serine protease 1 OS=Rattus norvegicus GN=Masp1 PE=1 SV=2	3	16	16	7	31.2	80.113		553650000	202700000	738300000	4.98217e+08	893910000	487670000	870890000	7.50823e+08	1.50702	0.28537
M0RBF1;M0RBJ7	tr|M0RBF1|M0RBF1_RAT Complement C3 OS=Rattus norvegicus GN=C3 PE=1 SV=1;tr|M0RBJ7|M0RBJ7_RAT Complement C3 OS=Rattus norvegicus GN=C3 PE=1 SV=1	2	97	97	7	69.8	186.32		412780000000	390580000000	309500000000	3.70953e+11	400610000000	455200000000	391610000000	4.15807e+11	1.12091	0.293771
G3V852;Q498D4;Q3B7U7;D4A3B0;D3ZA84;D3ZE09;D3ZT58	tr|G3V852|G3V852_RAT RCG55135, isoform CRA_b OS=Rattus norvegicus GN=Tln1 PE=1 SV=1;tr|Q498D4|Q498D4_RAT Tln1 protein OS=Rattus norvegicus GN=Tln1 PE=2 SV=1	7	55	55	55	31.9	269.67		2550800000	2025100000	1388000000	1.98797e+09	2187400000	471470000	1123800000	1260890000	0.634261	0.294053
F1M6Z1;Q7TMA5;Q62970;Q63052;Q64721;Q4G047;Q78EF2;CON__ENSEMBL:ENSBTAP00000032840;Q63050	tr|F1M6Z1|F1M6Z1_RAT Apolipoprotein B-100 OS=Rattus norvegicus GN=Apob PE=1 SV=1;sp|Q7TMA5|APOB_RAT Apolipoprotein B-100 OS=Rattus norvegicus GN=Apob PE=1 SV=1	9	75	75	75	20.9	509.69		780820000	2950900000	2750500000	2160740000	4144300000	6201400000	1581200000	3.97563e+09	1.83994	0.294334
A0A0H2UHK1;P31722	tr|A0A0H2UHK1|A0A0H2UHK1_RAT Complement C1q subcomponent subunit C OS=Rattus norvegicus GN=C1qc PE=1 SV=1;sp|P31722|C1QC_RAT Complement C1q subcomponent subunit C OS=Rattus norvegicus GN=C1qc PE=1 SV=2	2	5	5	5	25	26.086		7672300000	6105300000	6300000000	6.69253e+09	9761700000	6267000000	8073200000	8.03397e+09	1.20044	0.29829
A0A0G2K845;Q8K3R4	tr|A0A0G2K845|A0A0G2K845_RAT Adiponectin, C1Q and collagen domain-containing OS=Rattus norvegicus GN=Adipoq PE=1 SV=1;tr|Q8K3R4|Q8K3R4_RAT 30 kDa adipocyte complement-related protein OS=Rattus norvegicus GN=Adipoq PE=1 SV=1	2	3	3	3	16.5	23.466		146870000		64422000	105646000	135310000	143230000	243980000	1.74173e+08	1.64865	0.298458
A0A0G2JX36	tr|A0A0G2JX36|A0A0G2JX36_RAT Uncharacterized protein OS=Rattus norvegicus PE=1 SV=1	1	3	3	3	24.4	13.227		124230000		108770000	116500000	105440000	57221000		81330500	0.698116	0.299259
Q5XI77;D3ZHD1	tr|Q5XI77|Q5XI77_RAT Annexin OS=Rattus norvegicus GN=Anxa11 PE=1 SV=1	2	8	8	8	18.9	54.16		195150000	124560000	246510000	188740000	131170000	69226000	189410000	1.29935e+08	0.688436	0.300852
F1M5L5	tr|F1M5L5|F1M5L5_RAT Uncharacterized protein OS=Rattus norvegicus PE=1 SV=2	1	3	2	1	32.5	12.913		214970000	147560000	276450000	2.12993e+08	184630000	49766000	193450000	1.42615e+08	0.669577	0.302785
Q5M8C3;P97569	tr|Q5M8C3|Q5M8C3_RAT Serine (Or cysteine) proteinase inhibitor, clade A (Alpha-1 antiproteinase, antitrypsin), member 4 OS=Rattus norvegicus GN=Serpina4 PE=1 SV=1;tr|P97569|P97569_RAT Kallistatin OS=Rattus norvegicus PE=2 SV=1	2	11	11	11	26.7	48.046		1267600000	1816700000	1701200000	1.59517e+09	976680000	1488100000	1479100000	1.31463e+09	0.824131	0.30328
M0R4X3	tr|M0R4X3|M0R4X3_RAT Uncharacterized protein OS=Rattus norvegicus PE=1 SV=1	1	2	1	1	28.1	10.707		300630000	998930000	939400000	746320000	594210000	34472000	587700000	4.05461e+08	0.54328	0.305695
D4ACR1	tr|D4ACR1|D4ACR1_RAT Uncharacterized protein OS=Rattus norvegicus PE=1 SV=2	1	3	3	2	31.4	13.714		406180000	216880000	158990000	2.60683e+08	157110000	201680000	156170000	1.71653e+08	0.658475	0.307202
D3ZZ08	tr|D3ZZ08|D3ZZ08_RAT Uncharacterized protein OS=Rattus norvegicus PE=1 SV=2	1	4	2	2	31.7	13.191			101200000	308220000	204710000	66140000	149030000	97824000	1.04331e+08	0.509654	0.314157
M0R8B5	tr|M0R8B5|M0R8B5_RAT Uncharacterized protein OS=Rattus norvegicus GN=RGD1563231 PE=1 SV=2	1	3	3	2	30.8	12.932			262940000	287930000	275435000	1186200000	357640000	477960000	6.73933e+08	2.4468	0.31837
Q5PQU1;P01048	tr|Q5PQU1|Q5PQU1_RAT Kininogen 1 OS=Rattus norvegicus GN=Kng2 PE=2 SV=1;sp|P01048|KNT1_RAT T-kininogen 1 OS=Rattus norvegicus GN=Map1 PE=1 SV=2	2	17	6	3	40	47.764		5566900000	8170800000	9640300000	7.79267e+09	7029600000	5902800000	6246100000	6.39283e+09	0.820365	0.320961
Q7TQ70;P06399;A1L114;Q4G044	tr|Q7TQ70|Q7TQ70_RAT Ac1873 OS=Rattus norvegicus GN=Fga PE=1 SV=1;sp|P06399|FIBA_RAT Fibrinogen alpha chain OS=Rattus norvegicus GN=Fga PE=1 SV=3;tr|A1L114|A1L114_RAT Fga protein OS=Rattus norvegicus GN=Fga PE=2 SV=1	4	25	25	25	44.4	86.656		1952500000	4334800000	3338100000	3.20847e+09	6925200000	6778600000	1921500000	5.20843e+09	1.62334	0.324835
P55314	sp|P55314|CO8B_RAT Complement component C8 beta chain OS=Rattus norvegicus GN=C8b PE=2 SV=2	1	16	16	16	34.3	66.666		4391900000	3479300000	2711500000	3.52757e+09	3964600000	4155500000	4102200000	4074100000	1.15493	0.326315
Q6MG79;P08649;F1LNM4;A0A0G2JV52;REV__F1LXT3	tr|Q6MG79|Q6MG79_RAT Complement component 4, gene 1 OS=Rattus norvegicus GN=C4a PE=4 SV=1;sp|P08649|CO4_RAT Complement C4 OS=Rattus norvegicus GN=C4 PE=1 SV=3;tr|F1LNM4|F1LNM4_RAT Uncharacterized protein (Fragment) OS=Rattus norvegicus GN=LOC103689965 PE=1	5	60	60	3	44.8	192.19		42770000000	27567000000	28036000000	32791000000	35658000000	41170000000	39116000000	38648000000	1.17862	0.326601
F7FEM5;Q32PY8	tr|F7FEM5|F7FEM5_RAT Suprabasin OS=Rattus norvegicus GN=Sbsn PE=1 SV=1	2	7	7	7	31.3	69.439		118220000	46656000	199680000	1.21519e+08	91655000	677050000		384352500	3.16291	0.328045
M0RAV0	tr|M0RAV0|M0RAV0_RAT Uncharacterized protein OS=Rattus norvegicus PE=4 SV=1	1	3	2	2	52.7	10.129		1486000000	1475900000	1441200000	1467700000	1622200000	991240000	1159700000	1.25771e+09	0.856928	0.329073
Q6P505;P21670	tr|Q6P505|Q6P505_RAT Proteasome subunit alpha type OS=Rattus norvegicus GN=Psma4 PE=2 SV=1;sp|P21670|PSA4_RAT Proteasome subunit alpha type-4 OS=Rattus norvegicus GN=Psma4 PE=1 SV=1	2	5	5	5	28	29.498		223500000	117670000	159510000	1.66893e+08	241050000	154960000	244940000	213650000	1.28016	0.333388
H6X2X0;H6X2W7;H6X2W5;H6X2W4;H6X2W3;H6X2W1;H6X2V9;H6X2V7;P48199;H6X2W2;H6X2W0;H6X2V3;H6X2W6;H6X2V8;H6X2V2;H6X2V4;Q7TMA9;A0A0G2K8V5	tr|H6X2X0|H6X2X0_RAT Pentaxin OS=Rattus norvegicus GN=crp PE=3 SV=1;tr|H6X2W7|H6X2W7_RAT Pentaxin OS=Rattus norvegicus GN=crp PE=3 SV=1;tr|H6X2W5|H6X2W5_RAT Pentaxin OS=Rattus norvegicus GN=Crp PE=3 SV=1;tr|H6X2W4|H6X2W4_RAT Pentaxin OS=Rattus norvegicus G	18	7	7	7	32.6	25.442		6846700000	5869100000	7287300000	6667700000	6380500000	8149200000	7687700000	7405800000	1.1107	0.335875
F1LST1;Q9Z1G8	tr|F1LST1|F1LST1_RAT Fibronectin OS=Rattus norvegicus GN=Fn1 PE=1 SV=3	2	92	1	1	58.4	262.75		1864200000	1420900000	1365500000	1550200000	2388200000	1910900000	1406000000	1901700000	1.22674	0.339685
P19999	sp|P19999|MBL1_RAT Mannose-binding protein A OS=Rattus norvegicus GN=Mbl1 PE=1 SV=1	1	4	4	4	15.1	25.308		348050000	422240000	178610000	316300000	245000000	298770000	105650000	2.16473e+08	0.684392	0.340061
Q63011;Q6PDU6;Q62669;Q62670;Q63223	tr|Q63011|Q63011_RAT Zero beta-globin (Fragment) OS=Rattus norvegicus PE=3 SV=1;tr|Q6PDU6|Q6PDU6_RAT Beta-glo OS=Rattus norvegicus GN=Hbb-b1 PE=2 SV=1;tr|Q62669|Q62669_RAT Globin a1 OS=Rattus norvegicus GN=LOC103694855 PE=1 SV=1;tr|Q62670|Q62670_RAT 0 beta	5	8	6	2	71.9	15.906		166450000	776250000	495910000	4.79537e+08	373040000	304050000	153140000	2.76743e+08	0.577106	0.340991
A2VCV7;Q9JJS8;A0A0G2K392	tr|A2VCV7|A2VCV7_RAT Mannan-binding lectin serine peptidase 2 OS=Rattus norvegicus GN=Masp2 PE=1 SV=1;sp|Q9JJS8|MASP2_RAT Mannan-binding lectin serine protease 2 OS=Rattus norvegicus GN=Masp2 PE=1 SV=2	3	16	16	16	27.2	75.573		1725100000	1494100000	1872100000	1697100000	2380000000	1584900000	1950400000	1.97177e+09	1.16184	0.341638
A0A0G2K0U8	tr|A0A0G2K0U8|A0A0G2K0U8_RAT Pseudouridylate synthase 10 OS=Rattus norvegicus GN=Pus10 PE=1 SV=1	1	1	1	1	2.7	60.031		293240000		77738000	185489000	261880000	559820000		410850000	2.21496	0.345036
D3ZS19	tr|D3ZS19|D3ZS19_RAT Alpha-2-macroglobulin-like 1 OS=Rattus norvegicus GN=A2ml1 PE=4 SV=3	1	30	30	30	26	162.77		1309700000	2238100000	2505400000	2.01773e+09	2435100000	2050200000	3041400000	2508900000	1.24342	0.348718
Q7TPK2;A0A0G2K3W2;A0A0G2JXI1;CON__Q28107;D3ZEB1;Q7TN96;E9JS75;E9JS74	tr|Q7TPK2|Q7TPK2_RAT Ac2-120 OS=Rattus norvegicus GN=F5 PE=2 SV=1;tr|A0A0G2K3W2|A0A0G2K3W2_RAT Coagulation factor V OS=Rattus norvegicus GN=F5 PE=1 SV=1;tr|A0A0G2JXI1|A0A0G2JXI1_RAT Coagulation factor V OS=Rattus norvegicus GN=F5 PE=1 SV=1	8	17	17	17	8.9	237.26		1169400000	418800000	471500000	6.86567e+08	851000000	1024200000	967630000	947610000	1.38022	0.350546
Q5M891;Q63514;A9CME3	tr|Q5M891|Q5M891_RAT C4b-binding protein alpha chain OS=Rattus norvegicus GN=C4bpa PE=1 SV=1;sp|Q63514|C4BPA_RAT C4b-binding protein alpha chain OS=Rattus norvegicus GN=C4bpa PE=2 SV=1;tr|A9CME3|A9CME3_RAT Complement component 4 binding protein, alpha OS=R	3	21	21	21	40.4	67.201		14045000000	12666000000	17799000000	1.48367e+10	15063000000	12056000000	11369000000	1.28293e+10	0.864705	0.352039
M0R789;F1M1G3;M0R628	tr|M0R789|M0R789_RAT Uncharacterized protein OS=Rattus norvegicus PE=4 SV=1;tr|F1M1G3|F1M1G3_RAT Uncharacterized protein OS=Rattus norvegicus PE=4 SV=3;tr|M0R628|M0R628_RAT Uncharacterized protein OS=Rattus norvegicus PE=4 SV=2	3	1	1	1	19.6	10.487		331420000	518890000	544080000	4.64797e+08	480080000	519000000	680790000	5.59957e+08	1.20473	0.354607
A0A0G2JWX0;A0A0G2K9W1;F1M6G9	tr|A0A0G2JWX0|A0A0G2JWX0_RAT Uncharacterized protein OS=Rattus norvegicus PE=1 SV=1	3	3	2	2	24.8	15.506		349500000	192910000	247480000	2.63297e+08	847400000	160020000	426050000	4.77823e+08	1.81477	0.355048
A0A0G2JUY3	tr|A0A0G2JUY3|A0A0G2JUY3_RAT Uncharacterized protein OS=Rattus norvegicus PE=4 SV=1	1	4	4	2	37.4	12.74		783740000	1460100000	1412600000	1.21881e+09	1165100000	1014000000	634900000	938000000	0.769601	0.355515
G3V7K2;O70535	tr|G3V7K2|G3V7K2_RAT Leukemia inhibitory factor receptor OS=Rattus norvegicus GN=Lifr PE=1 SV=1;sp|O70535|LIFR_RAT Leukemia inhibitory factor receptor OS=Rattus norvegicus GN=Lifr PE=2 SV=1	2	22	22	22	24.9	122.42		4975600000	8750700000	7894200000	7.20683e+09	5612400000	6311600000	6081900000	6.00197e+09	0.832816	0.358008
M0R7Q2	tr|M0R7Q2|M0R7Q2_RAT Uncharacterized protein OS=Rattus norvegicus PE=1 SV=2	1	3	3	3	30.8	13.152		199190000	288440000	136030000	2.07887e+08	217410000	250060000	325240000	2.64237e+08	1.27106	0.359832
M0R8G6	tr|M0R8G6|M0R8G6_RAT Uncharacterized protein OS=Rattus norvegicus PE=4 SV=2	1	2	2	2	35.6	11.003		287810000	222550000	359880000	290080000	563620000	267610000	340210000	390480000	1.34611	0.361326
CON__P35908;A0A0G2JWX4;Q6IG02;CON__Q5XKE5;CON__P48668;CON__P04259;CON__P02538;CON__P12035;CON__Q01546;CON__Q8VED5;CON__O95678;CON__P13647;A0A0G2K6P7;Q6IG00		14	15	12	9	29.3	65.865	+	92455000	516090000	137100000	2.48548e+08	117680000	51554000	152550000	1.07261e+08	0.431551	0.362597
A0A0G2JZT6;P63003	tr|A0A0G2JZT6|A0A0G2JZT6_RAT Amino-terminal enhancer of split OS=Rattus norvegicus GN=Aes PE=1 SV=1;sp|P63003|AES_RAT Amino-terminal enhancer of split OS=Rattus norvegicus GN=Aes PE=1 SV=1	2	1	1	1	7.7	21.511		246740000	252940000	208730000	2.36137e+08	212110000	356670000	274790000	281190000	1.19079	0.364486
A1L1I5;A0A0G2K699;Q4JL29;D4A4F6	tr|A1L1I5|A1L1I5_RAT Ubiquitinyl hydrolase 1 OS=Rattus norvegicus GN=Usp3 PE=2 SV=1;tr|A0A0G2K699|A0A0G2K699_RAT Ubiquitinyl hydrolase 1 OS=Rattus norvegicus GN=Usp3 PE=1 SV=1;tr|Q4JL29|Q4JL29_RAT Ubiquitinyl hydrolase 1 OS=Rattus norvegicus GN=Usp3 PE=2 S	4	1	1	1	4.3	47.802		50085000	120260000		85172500		44509000	44216000	44362500	0.520855	0.364802
G3V6P7;Q62812;E9PTU4;A0A0G2K6S9;Q62705;Q62704;B2RYD3;Q63862	tr|G3V6P7|G3V6P7_RAT Myosin, heavy polypeptide 9, non-muscle OS=Rattus norvegicus GN=Myh9 PE=1 SV=1;sp|Q62812|MYH9_RAT Myosin-9 OS=Rattus norvegicus GN=Myh9 PE=1 SV=3	8	29	29	24	20.3	226.41		1459300000	352310000	155660000	6.55757e+08	396580000	153000000	151010000	233530000	0.356123	0.365321
F1LPR6	tr|F1LPR6|F1LPR6_RAT Uncharacterized protein OS=Rattus norvegicus GN=Ighm PE=1 SV=3	1	7	2	1	24.7	51.4		846240000	544370000	508160000	6.32923e+08	600380000	434370000	509170000	514640000	0.813116	0.370785
M0R5W6	tr|M0R5W6|M0R5W6_RAT Uncharacterized protein OS=Rattus norvegicus PE=4 SV=1	1	3	1	1	25.9	12.768		72079000		103010000	87544500	887810000	317270000	50593000	4.18558e+08	4.78108	0.375718
P08661;Q7TMC0;A0A140UHW8	sp|P08661|MBL2_RAT Mannose-binding protein C OS=Rattus norvegicus GN=Mbl2 PE=1 SV=2;tr|Q7TMC0|Q7TMC0_RAT Ab2-001 OS=Rattus norvegicus GN=Mbl2 PE=2 SV=1;tr|A0A140UHW8|A0A140UHW8_RAT Mannose-binding protein C OS=Rattus norvegicus GN=Mbl2 PE=1 SV=1	3	6	6	6	33.6	26.014		1040900000	731040000	743590000	838510000	972520000	1021600000	856320000	9.50147e+08	1.13314	0.37719
Q62894	sp|Q62894|ECM1_RAT Extracellular matrix protein 1 OS=Rattus norvegicus GN=Ecm1 PE=1 SV=2	1	8	8	8	18.1	63.248		412860000	308410000	360070000	3.60447e+08	376010000	204730000	325800000	302180000	0.838349	0.380034
P14480;CON__P02676	sp|P14480|FIBB_RAT Fibrinogen beta chain OS=Rattus norvegicus GN=Fgb PE=1 SV=4	2	27	27	27	63.3	54.235		2383800000	5700100000	4049100000	4.04433e+09	9566700000	8175200000	1887200000	6.54303e+09	1.61783	0.382445
Q5D178	tr|Q5D178|Q5D178_RAT Alpha 2 macroglobulin cardiac isoform (Fragment) OS=Rattus norvegicus PE=2 SV=1	1	29	1	1	53	68.193		1877000000	2067200000	1422500000	1788900000	962220000	1577900000	1869700000	1469940000	0.8217	0.386958
F1LYQ4	tr|F1LYQ4|F1LYQ4_RAT Uncharacterized protein OS=Rattus norvegicus PE=4 SV=2	1	13	13	13	39.8	45.217		30526000000	26896000000	30746000000	2.93893e+10	22998000000	29028000000	29198000000	2.70747e+10	0.921241	0.387772
CON__P13645;A0A0G2K2V6;Q6IFW6;CON__P02535-1;CON__P08730-1;CON__Q148H6;CON__Q7Z3Y7;CON__ENSEMBL:ENSP00000377550;CON__Q7Z3Z0;CON__Q7Z3Y8;CON__Q2M2I5;Q6IFV4;CON__P13646-1		13	18	18	15	34.9	59.51	+	679520000	1991600000	844860000	1.17199e+09	849060000	398270000	968560000	738630000	0.630234	0.387798
D3ZAN3	tr|D3ZAN3|D3ZAN3_RAT Alpha glucosidase 2 alpha neutral subunit (Predicted) OS=Rattus norvegicus GN=Ganab PE=1 SV=1	1	20	20	20	33.6	90.571		2255300000	2217100000	2631000000	2367800000	1841700000	2502800000	2082100000	2142200000	0.904722	0.389623
CON__P07477		1	1	1	1	8.1	26.558	+	269800000	120750000	166920000	1.85823e+08	96736000	159680000	163020000	139812000	0.752392	0.40129
D4A4L6;M0R692	tr|D4A4L6|D4A4L6_RAT Uncharacterized protein OS=Rattus norvegicus PE=1 SV=1;tr|M0R692|M0R692_RAT Uncharacterized protein OS=Rattus norvegicus PE=1 SV=1	2	6	6	5	68.4	12.969		1407800000	1170200000	2697300000	1.75843e+09	1552700000	278120000	1628800000	1.15321e+09	0.655815	0.401698
P20762	sp|P20762|IGG2C_RAT Ig gamma-2C chain C region OS=Rattus norvegicus PE=2 SV=1	1	11	9	9	44.1	36.571		2849500000	1246200000	1866900000	1.98753e+09	2398400000	3436800000	1931700000	2.58897e+09	1.3026	0.403725
A0A5C5;Q63515	tr|A0A5C5|A0A5C5_RAT C4b-binding protein beta chain OS=Rattus norvegicus GN=C4bpb PE=1 SV=1;sp|Q63515|C4BPB_RAT C4b-binding protein beta chain OS=Rattus norvegicus GN=C4bpb PE=2 SV=1	2	5	5	5	24	28.625		169460000	195860000	140910000	1.68743e+08	127580000	178880000	137730000	1.48063e+08	0.877447	0.406433
P04639	sp|P04639|APOA1_RAT Apolipoprotein A-I OS=Rattus norvegicus GN=Apoa1 PE=1 SV=2	1	16	16	16	61	30.062		35470000000	57464000000	56975000000	4.99697e+10	40415000000	40164000000	48087000000	4.28887e+10	0.858294	0.409998
A0A0G2JY11;D4AAV9	tr|A0A0G2JY11|A0A0G2JY11_RAT Tetraspanin OS=Rattus norvegicus GN=Tspan9 PE=1 SV=1;tr|D4AAV9|D4AAV9_RAT Tetraspanin OS=Rattus norvegicus GN=Tspan9 PE=1 SV=1	2	2	2	2	10.9	26.774		229830000	112080000	225290000	1.89067e+08	140980000	81705000	201960000	1.41548e+08	0.748669	0.411298
P12346;Q7TMC7;A0A0G2QC06;Q7TP24	sp|P12346|TRFE_RAT Serotransferrin OS=Rattus norvegicus GN=Tf PE=1 SV=3;tr|Q7TMC7|Q7TMC7_RAT Ab2-417 OS=Rattus norvegicus GN=Tf PE=2 SV=1;tr|A0A0G2QC06|A0A0G2QC06_RAT Serotransferrin OS=Rattus norvegicus GN=Tf PE=1 SV=1;tr|Q7TP24|Q7TP24_RAT Ba1-667 OS=Ratt	4	41	41	37	54.7	76.394		167980000000	165860000000	213810000000	182550000000	209630000000	187470000000	197020000000	198040000000	1.08485	0.411412
F1M7B3	tr|F1M7B3|F1M7B3_RAT Uncharacterized protein OS=Rattus norvegicus PE=4 SV=2	1	4	2	2	48	11.196		322970000	470500000	490040000	4.27837e+08	2455400000	201170000	533750000	1063440000	2.48562	0.417992
G3V8B1;Q8R2H5	tr|G3V8B1|G3V8B1_RAT Glycosylphosphatidylinositol specific phospholipase D1, isoform CRA_a OS=Rattus norvegicus GN=Gpld1 PE=1 SV=1;sp|Q8R2H5|PHLD_RAT Phosphatidylinositol-glycan-specific phospholipase D OS=Rattus norvegicus GN=Gpld1 PE=2 SV=1	2	12	12	12	17.6	93.666		328250000	421090000	352550000	3.67297e+08	317570000	356910000	346140000	3.40207e+08	0.926245	0.420036
A0A0G2JYD8;G3V7U6	tr|A0A0G2JYD8|A0A0G2JYD8_RAT Calpain-5 OS=Rattus norvegicus GN=Capn5 PE=1 SV=1;tr|G3V7U6|G3V7U6_RAT Calpain-5 OS=Rattus norvegicus GN=Capn5 PE=1 SV=2	2	2	2	2	5.8	73.211		166580000	63460000	54047000	9.46957e+07	47646000		55179000	51412500	0.542923	0.421653
P20761	sp|P20761|IGG2B_RAT Ig gamma-2B chain C region OS=Rattus norvegicus GN=Igh-1a PE=1 SV=1	1	9	9	9	39.9	36.497		36650000000	32962000000	44212000000	3.79413e+10	35908000000	25895000000	38462000000	3.34217e+10	0.880877	0.422776
D3ZJF8;Q499U7;F7EZQ4	tr|D3ZJF8|D3ZJF8_RAT Fc fragment of IgG-binding protein OS=Rattus norvegicus GN=Fcgbp PE=1 SV=3	3	6	6	6	2.4	275.16		88364000	80730000	51621000	7.35717e+07	84364000	63600000	142920000	9.69613e+07	1.31792	0.423335
Q5BKC4;F7F389;Q62930	tr|Q5BKC4|Q5BKC4_RAT C9 protein OS=Rattus norvegicus GN=C9 PE=2 SV=1;tr|F7F389|F7F389_RAT Complement component C9 OS=Rattus norvegicus GN=C9 PE=1 SV=1;sp|Q62930|CO9_RAT Complement component C9 OS=Rattus norvegicus GN=C9 PE=1 SV=1	3	22	22	22	45	63.774		5717400000	7108800000	3979800000	5602000000	5436500000	4490000000	4293400000	4.73997e+09	0.84612	0.425018
E9PSU8	tr|E9PSU8|E9PSU8_RAT Uncharacterized protein OS=Rattus norvegicus PE=1 SV=3	1	4	3	3	31.4	15.162		131430000		103800000	117615000	315680000		117750000	216715000	1.84258	0.425839
D3ZAC0;D3ZXC1	tr|D3ZAC0|D3ZAC0_RAT Integrin subunit alpha 2b OS=Rattus norvegicus GN=Itga2b PE=1 SV=2;tr|D3ZXC1|D3ZXC1_RAT Integrin subunit alpha 2b OS=Rattus norvegicus GN=Itga2b PE=1 SV=3	2	6	6	6	9.1	112.64		303810000	153200000	132590000	1.96533e+08	132960000	150840000	162040000	1.48613e+08	0.756174	0.429899
A0A096P6L9;A0A1B0GWS5;A0A1B0GWQ4;P08650	tr|A0A096P6L9|A0A096P6L9_RAT Complement C5 OS=Rattus norvegicus GN=C5 PE=1 SV=2;tr|A0A1B0GWS5|A0A1B0GWS5_RAT Complement C5 (Fragment) OS=Rattus norvegicus GN=C5 PE=1 SV=1	4	48	48	43	37.2	189.08		16770000000	15763000000	14469000000	1.56673e+10	15881000000	18693000000	15556000000	16710000000	1.06655	0.433255
Q63654;Q6P7R7;F1LU69;Q6PED0;Q5FWT0;F1LML2;P62986;P62982;P0CG51;Q63429;F1M927	tr|Q63654|Q63654_RAT Polyubiquitin (Fragment) OS=Rattus norvegicus GN=Ubb PE=2 SV=1;tr|Q6P7R7|Q6P7R7_RAT Ubiquitin A-52 residue ribosomal protein fusion product 1 OS=Rattus norvegicus GN=Uba52 PE=2 SV=1;tr|F1LU69|F1LU69_RAT Uncharacterized protein OS=Rattu	11	2	2	2	25	11.241		128870000	127540000	60562000	1.05657e+08	99629000	111930000	220050000	1.4387e+08	1.36166	0.438037
P05065;Q6AY07;Q66HT1;A0A0G2K3Q6;P09117;P00884	sp|P05065|ALDOA_RAT Fructose-bisphosphate aldolase A OS=Rattus norvegicus GN=Aldoa PE=1 SV=2;tr|Q6AY07|Q6AY07_RAT Fructose-bisphosphate aldolase OS=Rattus norvegicus GN=Aldoart2 PE=2 SV=1	6	6	6	6	20.9	39.351		171140000	113660000	122720000	135840000	137840000		75553000	106696500	0.785457	0.438491
A0A0M5HDY9;P09321	tr|A0A0M5HDY9|A0A0M5HDY9_RAT Chorionic somatomammotropin hormone 2, isoform CRA_b OS=Rattus norvegicus GN=Prl3b1 PE=2 SV=1;sp|P09321|PR3B1_RAT Prolactin-3B1 OS=Rattus norvegicus GN=Prl3b1 PE=2 SV=2	2	1	1	1	6.3	25.006		24793000	47147000	38361000	36767000	32459000	29203000	31688000	3.11167e+07	0.846321	0.438647
Q5I0M3	tr|Q5I0M3|Q5I0M3_RAT Complement component factor h-like 1 OS=Rattus norvegicus GN=Cfhr1 PE=1 SV=1	1	4	3	3	13.9	30.621		112480000	214110000	61082000	129224000	59503000	125330000	77005000	8.72793e+07	0.675411	0.440945
G3V8D4	tr|G3V8D4|G3V8D4_RAT Apolipoprotein C-II (Predicted) OS=Rattus norvegicus GN=Apoc2 PE=1 SV=1	1	3	3	3	40.2	10.695		697120000	1253800000	1559200000	1170040000	1972000000	1515100000	989680000	1492260000	1.27539	0.443978
Q5EBC0;D3ZFC6;O35802	tr|Q5EBC0|Q5EBC0_RAT Inter alpha-trypsin inhibitor, heavy chain 4 OS=Rattus norvegicus GN=Itih4 PE=1 SV=1;tr|D3ZFC6|D3ZFC6_RAT Inter-alpha-trypsin inhibitor heavy chain family, member 4 OS=Rattus norvegicus GN=Itih4 PE=1 SV=3;tr|O35802|O35802_RAT Inter-alp	3	39	39	39	58.8	103.75		116870000000	76444000000	95068000000	9.61273e+10	96761000000	120520000000	105070000000	1.0745e+11	1.11779	0.451869
P60901;A0A0G2K0D7	sp|P60901|PSA6_RAT Proteasome subunit alpha type-6 OS=Rattus norvegicus GN=Psma6 PE=1 SV=1;tr|A0A0G2K0D7|A0A0G2K0D7_RAT Proteasome endopeptidase complex OS=Rattus norvegicus GN=Psma6 PE=1 SV=1	2	6	6	6	27.2	27.399		641340000	383520000	373150000	4.66003e+08	398580000	312240000	450600000	387140000	0.830767	0.459907
A0A0G2JW12;M0RB00;A0A0G2JT52	tr|A0A0G2JW12|A0A0G2JW12_RAT Complement component 4A (Rodgers blood group) OS=Rattus norvegicus GN=C4a PE=1 SV=1;tr|M0RB00|M0RB00_RAT Complement component 4A (Rodgers blood group) OS=Rattus norvegicus GN=C4a PE=1 SV=2	3	59	2	0	43.7	192.25		282360000	116010000	73860000	157410000	151610000	228130000	267820000	2.15853e+08	1.37128	0.463706
A0A0G2K290;A0A0G2K4A4;A0A0G2JWW4;M0RBL2	tr|A0A0G2K290|A0A0G2K290_RAT Uncharacterized protein OS=Rattus norvegicus PE=4 SV=1;tr|A0A0G2K4A4|A0A0G2K4A4_RAT Uncharacterized protein OS=Rattus norvegicus PE=4 SV=1;tr|A0A0G2JWW4|A0A0G2JWW4_RAT Uncharacterized protein OS=Rattus norvegicus PE=4 SV=1	4	5	3	2	60.5	13.905		2401600000	2830400000	2559800000	2.59727e+09	2952600000	2131400000	4167600000	3.08387e+09	1.18735	0.466004
Q4KM66	tr|Q4KM66|Q4KM66_RAT LOC500183 protein OS=Rattus norvegicus GN=Igkc PE=1 SV=1	1	9	1	0	46.2	25.691		2618400000	1760200000	2899800000	2.42613e+09	5193800000	1633700000	3071500000	3.29967e+09	1.36005	0.467551
P08932;F7EUK4;A0A0G2KA54;A0A0G2JVQ5;A0A0G2KAY3	sp|P08932|KNT2_RAT T-kininogen 2 OS=Rattus norvegicus PE=1 SV=2;tr|F7EUK4|F7EUK4_RAT Uncharacterized protein OS=Rattus norvegicus GN=Kng1 PE=1 SV=2;tr|A0A0G2KA54|A0A0G2KA54_RAT Uncharacterized protein OS=Rattus norvegicus GN=Kng1 PE=1 SV=1;tr|A0A0G2JVQ5|A0	5	23	23	6	59.8	47.704		11460000000	19656000000	23449000000	1.81883e+10	16118000000	15247000000	14650000000	1.53383e+10	0.843306	0.468638
A2NB82;M0R4Z4;B2RYW6	tr|A2NB82|A2NB82_RAT Productively rearranged V-lambda-2 (Fragment) OS=Rattus norvegicus PE=2 SV=1;tr|M0R4Z4|M0R4Z4_RAT Uncharacterized protein OS=Rattus norvegicus PE=1 SV=2;tr|B2RYW6|B2RYW6_RAT Uncharacterized protein OS=Rattus norvegicus PE=2 SV=1	3	5	2	2	45	12.194		553640000	291490000	151660000	3.32263e+08	463030000	46427000	52169000	1.87209e+08	0.563435	0.468697
A0A0H2UHI5;E0A3N4;A0A0G2KB85;A0A0G2K9B1;P09006	tr|A0A0H2UHI5|A0A0H2UHI5_RAT Uncharacterized protein OS=Rattus norvegicus GN=Serpina3n PE=1 SV=1;tr|E0A3N4|E0A3N4_RAT Serpina3n-like protein OS=Rattus norvegicus PE=2 SV=1;tr|A0A0G2KB85|A0A0G2KB85_RAT Serine protease inhibitor OS=Rattus norvegicus GN=LOC29	5	18	18	7	51.2	45.481		6136200000	7457200000	5507800000	6.36707e+09	7854900000	4655000000	2894000000	5.13463e+09	0.806436	0.474119
A0A0G2JY98	tr|A0A0G2JY98|A0A0G2JY98_RAT Uncharacterized protein OS=Rattus norvegicus PE=1 SV=1	1	3	2	1	27.1	15.382		40528000	345940000	291120000	2.25863e+08	112180000	196870000	139980000	1.49677e+08	0.662689	0.477206
M0R936	tr|M0R936|M0R936_RAT Uncharacterized protein OS=Rattus norvegicus PE=4 SV=2	1	4	3	3	27.1	15.437		120970000	221880000	135730000	1.59527e+08	443480000	129240000	153800000	2.42173e+08	1.51807	0.47795
Q08163	sp|Q08163|CAP1_RAT Adenylyl cyclase-associated protein 1 OS=Rattus norvegicus GN=Cap1 PE=1 SV=3	1	4	4	4	12.2	51.588		27809000	32942000		30375500	121000000	23897000		72448500	2.3851	0.478061
G3V8K8;B1H253	tr|G3V8K8|G3V8K8_RAT Protein Z, vitamin K-dependent plasma glycoprotein OS=Rattus norvegicus GN=Proz PE=3 SV=4;tr|B1H253|B1H253_RAT Proz protein (Fragment) OS=Rattus norvegicus GN=Proz PE=2 SV=1	2	8	8	8	25.1	45.384		287960000	273110000	202380000	2.54483e+08	191910000	266420000	225620000	2.27983e+08	0.895867	0.480181
F1M0U4	tr|F1M0U4|F1M0U4_RAT Uncharacterized protein OS=Rattus norvegicus PE=4 SV=3	1	3	3	3	30	13.44		395950000	215730000	226630000	2.79437e+08	486590000	249650000	315050000	350430000	1.25406	0.481695
P05942	sp|P05942|S10A4_RAT Protein S100-A4 OS=Rattus norvegicus GN=S100a4 PE=2 SV=1	1	2	2	2	22.8	11.776		33188000	20088000	15574000	22950000	17474000	19578000	19435000	18829000	0.820436	0.48224
Q5M842	tr|Q5M842|Q5M842_RAT IgG-2a protein OS=Rattus norvegicus GN=IgG-2a PE=1 SV=1	1	20	1	1	49.3	50.268		220580000		58451000	139515500	21724000	84437000	136050000	80737000	0.578696	0.484899
A0A0G2KAH2;A0A0G2JWB6	tr|A0A0G2KAH2|A0A0G2KAH2_RAT Peroxidasin OS=Rattus norvegicus GN=Pxdn PE=4 SV=1;tr|A0A0G2JWB6|A0A0G2JWB6_RAT Peroxidasin OS=Rattus norvegicus GN=Pxdn PE=4 SV=1	2	8	8	8	8.5	138.17		302240000	121870000	150350000	1.91487e+08	167250000	150480000	126510000	148080000	0.773318	0.490325
Q6PDW4;P18421	tr|Q6PDW4|Q6PDW4_RAT Proteasome subunit beta type OS=Rattus norvegicus GN=Psmb1 PE=1 SV=1;sp|P18421|PSB1_RAT Proteasome subunit beta type-1 OS=Rattus norvegicus GN=Psmb1 PE=1 SV=3	2	5	5	5	26.7	26.407		342760000	202480000	253090000	266110000	203240000	207790000	279290000	2.30107e+08	0.864705	0.493575
Q812B7;Q32PZ8;Q6IE73;Q4QRC2	tr|Q812B7|Q812B7_RAT Cathepsin Q2 (Fragment) OS=Rattus norvegicus GN=Ctsq PE=2 SV=1;tr|Q32PZ8|Q32PZ8_RAT Ctsq protein OS=Rattus norvegicus GN=LOC100364523 PE=2 SV=1;tr|Q6IE73|Q6IE73_RAT Cathepsin Q-like 2 OS=Rattus norvegicus GN=Ctsql2 PE=2 SV=1;tr|Q4QRC2|	4	8	8	7	29.7	38.883		823620000	999510000	1113200000	9.78777e+08	394560000	1298100000	619310000	7.70657e+08	0.787367	0.504791
P24090;F1LM19;Q7TP75	sp|P24090|FETUA_RAT Alpha-2-HS-glycoprotein OS=Rattus norvegicus GN=Ahsg PE=1 SV=2;tr|F1LM19|F1LM19_RAT Alpha-2-HS-glycoprotein OS=Rattus norvegicus GN=Ahsg PE=1 SV=3;tr|Q7TP75|Q7TP75_RAT Aa2-066 OS=Rattus norvegicus GN=Ahsg PE=1 SV=1	3	10	10	9	45.7	37.982		16300000000	20796000000	23041000000	2.00457e+10	16499000000	20064000000	18689000000	1.84173e+10	0.918769	0.507027
Q3KR94;Q62905;Q7TQ11;CON__Q3ZBS7	tr|Q3KR94|Q3KR94_RAT Vitronectin OS=Rattus norvegicus GN=Vtn PE=1 SV=1;tr|Q62905|Q62905_RAT Vitronectin OS=Rattus norvegicus PE=2 SV=1;tr|Q7TQ11|Q7TQ11_RAT Aa1018 OS=Rattus norvegicus GN=Vtn PE=1 SV=1	4	14	14	14	30.3	54.724		3933800000	4116700000	3644300000	3.89827e+09	3449600000	4064400000	3689500000	3734500000	0.95799	0.508172
Q01177;Q7TP84;CON__P06868	sp|Q01177|PLMN_RAT Plasminogen OS=Rattus norvegicus GN=Plg PE=2 SV=2;tr|Q7TP84|Q7TP84_RAT Ab1-346 OS=Rattus norvegicus GN=Plg PE=1 SV=1	3	41	41	41	68.7	90.535		26697000000	24970000000	31096000000	2.75877e+10	27067000000	28618000000	32268000000	2.93177e+10	1.06271	0.508881
Q811M5	sp|Q811M5|CO6_RAT Complement component C6 OS=Rattus norvegicus GN=C6 PE=2 SV=1	1	26	26	2	38.2	105.11		6368800000	2891100000	3451100000	4237000000	4550000000	6798200000	4273600000	5.20727e+09	1.229	0.509744
Q99ME0	tr|Q99ME0|Q99ME0_RAT CXC chemokine RTCK1 OS=Rattus norvegicus GN=Ppbp PE=1 SV=1	1	3	3	3	37.8	12.159		305260000	134580000	381210000	2.73683e+08	257380000	203420000	197330000	2.19377e+08	0.801571	0.511114
P14046	sp|P14046|A1I3_RAT Alpha-1-inhibitor 3 OS=Rattus norvegicus GN=A1i3 PE=1 SV=1	1	58	56	1	46.4	163.77		169740000000	208310000000	192330000000	1.90127e+11	177840000000	210290000000	218220000000	2.02117e+11	1.06306	0.511673
M0RAB8	tr|M0RAB8|M0RAB8_RAT Uncharacterized protein OS=Rattus norvegicus PE=4 SV=2	1	2	2	2	22	11.097		119090000	40668000	29446000	63068000		20414000	50255000	35334500	0.56026	0.518969
Q6P7S6;G3V836;P05371;Q9ERD1;O35510;A0A0G2KB42	tr|Q6P7S6|Q6P7S6_RAT Clusterin OS=Rattus norvegicus GN=Clu PE=2 SV=1;tr|G3V836|G3V836_RAT Clusterin OS=Rattus norvegicus GN=Clu PE=1 SV=1;sp|P05371|CLUS_RAT Clusterin OS=Rattus norvegicus GN=Clu PE=1 SV=2	6	13	13	13	34.9	51.464		4680200000	4958600000	5290100000	4976300000	4564100000	5249100000	4487400000	4.76687e+09	0.957914	0.522915
Q68FP1;CON__Q3SX14	sp|Q68FP1|GELS_RAT Gelsolin OS=Rattus norvegicus GN=Gsn PE=1 SV=1	2	25	25	25	47.3	86.067		10292000000	7367600000	7777100000	8478900000	7881900000	6661500000	8629900000	7.72443e+09	0.911018	0.523044
Q5M878;Q7TMC3	tr|Q5M878|Q5M878_RAT Serum amyloid A protein OS=Rattus norvegicus GN=Saa4 PE=1 SV=1;tr|Q7TMC3|Q7TMC3_RAT Aa2-028 OS=Rattus norvegicus GN=Saa4 PE=1 SV=1	2	5	5	5	43.8	14.973		335690000	125700000	287280000	2.49557e+08	587980000	145390000	313310000	3.48893e+08	1.39805	0.527616
Q569B3;M0RBD5;A0A0G2K980;D3ZMY4	tr|Q569B3|Q569B3_RAT Igh-6 protein OS=Rattus norvegicus GN=Igh-6 PE=2 SV=1	4	23	3	2	46.5	68.361		1119700000	1343900000	1347700000	1.27043e+09	1198000000	775770000	1417700000	1130490000	0.889846	0.528262
F1LYF1	tr|F1LYF1|F1LYF1_RAT Uncharacterized protein OS=Rattus norvegicus PE=4 SV=3	1	2	1	1	21.4	15.276		102310000	174340000	274840000	183830000	140950000	206890000	73383000	1.40408e+08	0.763791	0.529524
Q6P734;CON__P50448	sp|Q6P734|IC1_RAT Plasma protease C1 inhibitor OS=Rattus norvegicus GN=Serping1 PE=2 SV=1	2	16	16	16	39.5	55.611		3115200000	3292700000	4678400000	3.69543e+09	5945500000	3578200000	3494200000	4339300000	1.17423	0.532343
A0A0H2UHF8;P02764	tr|A0A0H2UHF8|A0A0H2UHF8_RAT Alpha-1-acid glycoprotein OS=Rattus norvegicus GN=Orm1 PE=1 SV=1;sp|P02764|A1AG_RAT Alpha-1-acid glycoprotein OS=Rattus norvegicus GN=Orm1 PE=2 SV=1	2	3	3	3	9.8	26.711		460350000	541640000	616580000	5.39523e+08	599530000	198620000	547280000	4.48477e+08	0.831246	0.533201
D4A183	tr|D4A183|D4A183_RAT Similar to Vanin-3 (Predicted) OS=Rattus norvegicus GN=Vnn3 PE=1 SV=1	1	4	4	4	10	56.421		68785000		56039000	62412000	60741000	64937000	81392000	6.90233e+07	1.10593	0.533363
Q8R2H2;M0RCF3;A0A0G2JWK0	tr|Q8R2H2|Q8R2H2_RAT Integrin beta OS=Rattus norvegicus GN=Itgb3 PE=2 SV=1;tr|M0RCF3|M0RCF3_RAT Integrin beta OS=Rattus norvegicus GN=Itgb3 PE=1 SV=2;tr|A0A0G2JWK0|A0A0G2JWK0_RAT Integrin beta OS=Rattus norvegicus GN=Itgb3 PE=1 SV=1	3	8	8	8	13.9	86.929		285720000		125600000	205660000		151600000	141110000	146355000	0.711636	0.536783
P02770	sp|P02770|ALBU_RAT Serum albumin OS=Rattus norvegicus GN=Alb PE=1 SV=2	1	44	44	2	74.2	68.73		500680000000	504170000000	591490000000	5.32113e+11	529720000000	569430000000	561860000000	553670000000	1.04051	0.538695
D4A9H2;B2RZ77	tr|D4A9H2|D4A9H2_RAT Dermatopontin OS=Rattus norvegicus GN=Dpt PE=1 SV=1;tr|B2RZ77|B2RZ77_RAT Dermatopontin OS=Rattus norvegicus GN=Dpt PE=1 SV=1	2	2	2	2	12.7	19.968		61679000	50595000	63353000	5.85423e+07	57497000	60914000	44168000	54193000	0.925706	0.539467
A0A0G2K1T8	tr|A0A0G2K1T8|A0A0G2K1T8_RAT Serine protease inhibitor OS=Rattus norvegicus GN=LOC299282 PE=1 SV=1	1	17	6	0	50.5	46.305		5330500000	8700400000	11042000000	8.35763e+09	6078500000	6605800000	8697600000	7127300000	0.852789	0.540427
Q5M7V3	tr|Q5M7V3|Q5M7V3_RAT LOC367586 protein OS=Rattus norvegicus GN=LOC367586 PE=2 SV=1	1	22	22	2	55.1	50.948		183960000000	88466000000	92352000000	1.21593e+11	221850000000	76599000000	170880000000	156443000000	1.28662	0.545028
CON__P04264;A0A0G2JST3;Q6IMF3;A0A0G2K509;F7FFV2;A0A0G2JW69;CON__Q8BGZ7;CON__P50446;CON__Q6IFZ6;A0A0H2UHH5;CON__Q7Z794;CON__Q922U2;CON__Q5XQN5;Q6IG05;Q4FZU2;Q6P6Q2;Q63282;Q63280;CON__H-INV:HIT000016045;CON__H-INV:HIT000292931;CON__P05787;CON__Q9H552;CON__Q9R0H5;G3V908;A0A0G2JVA8;A0A0G2JUG1;CON__Q6NXH9;A0A0G2JXH6;Q10758;Q6IG03		30	20	20	13	29.8	66.017	+	764250000	2222700000	791970000	1259640000	780100000	1153400000	865600000	9.33033e+08	0.740714	0.545165
G3V7K3;A0A0G2K9I6;Q9JL97;P13635;CON__ENSEMBL:ENSBTAP00000031900;F2YBS8	tr|G3V7K3|G3V7K3_RAT Ceruloplasmin OS=Rattus norvegicus GN=Cp PE=1 SV=1;tr|A0A0G2K9I6|A0A0G2K9I6_RAT Ceruloplasmin OS=Rattus norvegicus GN=Cp PE=1 SV=1;tr|Q9JL97|Q9JL97_RAT GPI-anchored ceruloplasmin OS=Rattus norvegicus GN=Cp PE=2 SV=1;sp|P13635|CERU_RAT	6	49	49	49	54.3	120.66		70423000000	72608000000	69225000000	70752000000	72174000000	68050000000	78173000000	72799000000	1.02893	0.545294
A0A0G2K7X7;Q9ERF0;CON__Q29RQ1	tr|A0A0G2K7X7|A0A0G2K7X7_RAT Complement C7 OS=Rattus norvegicus GN=C7 PE=1 SV=1	3	21	21	21	30	93.664		1783200000	1298000000	1282800000	1.45467e+09	1524700000	1476700000	1719000000	1.57347e+09	1.08167	0.54585
Q6IE52	sp|Q6IE52|MUG2_RAT Murinoglobulin-2 OS=Rattus norvegicus GN=Mug2 PE=1 SV=1	1	46	10	1	38.1	161.59		920980000	827240000	505940000	7.51387e+08	821020000	486690000	639540000	6.49083e+08	0.863847	0.55386
Q6P762	tr|Q6P762|Q6P762_RAT Alpha-mannosidase OS=Rattus norvegicus GN=Man2b1 PE=1 SV=1	1	1	1	1	1.6	114.33		104810000	372430000	578360000	3.51867e+08	168390000	265100000	340120000	257870000	0.732863	0.554291
Q5I0M1;Q3T940;P26644;CON__P17690	tr|Q5I0M1|Q5I0M1_RAT Apolipoprotein H OS=Rattus norvegicus GN=Apoh PE=1 SV=1;tr|Q3T940|Q3T940_RAT Apolipoprotein H (Fragment) OS=Rattus norvegicus GN=Apoh PE=2 SV=1;sp|P26644|APOH_RAT Beta-2-glycoprotein 1 OS=Rattus norvegicus GN=Apoh PE=2 SV=2	4	14	14	14	42.3	38.457		3130600000	3503700000	5410500000	4.01493e+09	4698100000	4823800000	3978800000	4.50023e+09	1.12087	0.554618
Q76LI3;Q4V8K9;F1M9B9;D1M8S3;Q63621	tr|Q76LI3|Q76LI3_RAT Interleukin-1 receptor accessory protein (Fragment) OS=Rattus norvegicus GN=Il1rap PE=2 SV=1;tr|Q4V8K9|Q4V8K9_RAT Il1rap protein OS=Rattus norvegicus GN=Il1rap PE=2 SV=1;tr|F1M9B9|F1M9B9_RAT Interleukin 1 receptor accessory protein OS=	5	1	1	1	5.2	24.227		412020000		37985000	225002500	88771000		98467000	93619000	0.41608	0.555232
A0A0G2K8K3;Q64268	tr|A0A0G2K8K3|A0A0G2K8K3_RAT Heparin cofactor 2 OS=Rattus norvegicus GN=Serpind1 PE=1 SV=1;sp|Q64268|HEP2_RAT Heparin cofactor 2 OS=Rattus norvegicus GN=Serpind1 PE=1 SV=1	2	10	10	10	21.1	58.023		833560000	1960600000	1472800000	1422320000	1166500000	1291400000	1175500000	1.21113e+09	0.85152	0.555638
Q4QRB5;A0A0G2K346;G3V866;B0BMV3;P33579;Q62654;E9PSL6	tr|Q4QRB5|Q4QRB5_RAT Prl8a5 protein OS=Rattus norvegicus GN=Prl8a5 PE=2 SV=2;tr|A0A0G2K346|A0A0G2K346_RAT Uncharacterized protein OS=Rattus norvegicus GN=Prl8a5 PE=3 SV=1;tr|G3V866|G3V866_RAT RCG44053, isoform CRA_a OS=Rattus norvegicus GN=Prl8a5 PE=3 SV=1	7	4	4	3	15.7	25.648		300120000	411890000	340590000	3.50867e+08	453480000	302350000	400340000	385390000	1.09839	0.564358
G3V8U9;P34067	tr|G3V8U9|G3V8U9_RAT Proteasome subunit beta OS=Rattus norvegicus GN=Psmb4 PE=1 SV=2;sp|P34067|PSB4_RAT Proteasome subunit beta type-4 OS=Rattus norvegicus GN=Psmb4 PE=1 SV=2	2	5	5	5	29.7	25.76		370390000	200590000	183300000	2.51427e+08	337180000	262390000	274280000	2.91283e+08	1.15852	0.567431
F1LWD0	tr|F1LWD0|F1LWD0_RAT Uncharacterized protein OS=Rattus norvegicus PE=1 SV=2	1	4	4	4	46.2	11.92		2476000000	1075100000	1158400000	1.56983e+09	1842100000	1908200000	1800400000	1.85023e+09	1.17862	0.570905
Q7TPB1	sp|Q7TPB1|TCPD_RAT T-complex protein 1 subunit delta OS=Rattus norvegicus GN=Cct4 PE=1 SV=3	1	6	6	6	13.7	58.099		87775000	45577000	31046000	5.47993e+07	43720000		37899000	40809500	0.744708	0.571197
B1H216;A0A0G2JSV6;P01946	tr|B1H216|B1H216_RAT Globin c3 OS=Rattus norvegicus GN=Hba-a1 PE=2 SV=1;tr|A0A0G2JSV6|A0A0G2JSV6_RAT Globin c2 OS=Rattus norvegicus GN=Hba-a2 PE=1 SV=1;sp|P01946|HBA_RAT Hemoglobin subunit alpha-1/2 OS=Rattus norvegicus GN=Hba1 PE=1 SV=3	3	6	6	5	57	15.328		10311000000	34504000000	24435000000	2.30833e+10	25886000000	17724000000	10352000000	1.79873e+10	0.779235	0.573675
D3ZJW6	tr|D3ZJW6|D3ZJW6_RAT RCG21066 OS=Rattus norvegicus GN=rCG_21066 PE=1 SV=1	1	2	2	2	28.2	13.063		1318600000	1045600000	1797600000	1.38727e+09	1273900000	1453100000	949040000	1.22535e+09	0.883281	0.57379
F1M957;Q62935	tr|F1M957|F1M957_RAT von Willebrand factor OS=Rattus norvegicus GN=Vwf PE=1 SV=3	2	7	7	7	3.3	308.98		166650000	149080000	107460000	1.41063e+08	192190000	165340000	116690000	1.58073e+08	1.12058	0.579143
P59996	sp|P59996|PCSK9_RAT Proprotein convertase subtilisin/kexin type 9 OS=Rattus norvegicus GN=Pcsk9 PE=1 SV=1	1	9	9	9	12.6	74.708		148170000	299420000	233230000	226940000	184370000	228780000	184400000	1.99183e+08	0.877692	0.580431
D3ZFH5;Q498S9;CON__Q9TRI1	tr|D3ZFH5|D3ZFH5_RAT Uncharacterized protein OS=Rattus norvegicus GN=Itih2 PE=1 SV=3	3	17	17	17	34.1	92.368		8001000000	8902000000	8359600000	8.42087e+09	8468900000	8809400000	8492400000	8.59023e+09	1.02011	0.583015
A0A0G2K477	tr|A0A0G2K477|A0A0G2K477_RAT Uncharacterized protein OS=Rattus norvegicus GN=Ighm PE=4 SV=1	1	11	8	0	38.6	51.136		6737500000	2683500000	4100600000	4507200000	14136000000	3254800000	3010800000	6.80053e+09	1.50882	0.584018
F1LQS6;P22985;A0A1B0GWV6;A0A1B0GWM7;A0A0G2K1Z5;A0A0G2QC16;Q5QE80;Q5QE79	tr|F1LQS6|F1LQS6_RAT RCG61833 OS=Rattus norvegicus GN=Xdh PE=1 SV=2;sp|P22985|XDH_RAT Xanthine dehydrogenase/oxidase OS=Rattus norvegicus GN=Xdh PE=1 SV=3	8	13	13	13	11.4	146.26		321000000	169940000	216900000	2.35947e+08	242410000	164680000	213200000	2.06763e+08	0.876314	0.59121
O78087;O62935;Q6P764;O62937;O62936;P15978;Q9QYQ0;Q9TP50;Q9QYP7;Q9QYP8;Q6MG34;Q4FZX6;P79587;Q31254;F7EWE4;A7LNF8;A0A023IKF6;Q95568;P79602;O02949;Q9QYQ2;Q9QYQ1;Q95567;P79600;P79599;Q9QYQ3;F1MAQ9;D3ZQG9;A0A0G2K4X1;Q31255;Q8SNJ3;Q6MGB8;P79588;E9PSS8;Q08680;A0A0G2K8G8;O19445;Q6MGB9;Q861Q0;A0A0G2K4S5;Q861Q1;Q95II0;A0A0G2K1E1;Q9WUY3;Q9XS16;Q31276;Q8MHH3;D3ZKI0;Q9JJU7;F1M9F3;O62933;O02938;O62934;D3ZNA5;Q…	tr|O78087|O78087_RAT MHC class Ib alpha chain (Fragment) OS=Rattus norvegicus PE=2 SV=1;tr|O62935|O62935_RAT MHC class Ib alpha chain (Fragment) OS=Rattus norvegicus PE=2 SV=1;tr|Q6P764|Q6P764_RAT RT1 class Ib, locus Aw2 OS=Rattus norvegicus GN=RT1-Aw2 PE=	101	6	6	6	21.6	33.46		438260000		94154000	266207000	288700000	52610000	179560000	1.73623e+08	0.652212	0.593661
Q4V8L0;P48032	tr|Q4V8L0|Q4V8L0_RAT Metalloproteinase inhibitor 3 OS=Rattus norvegicus GN=Timp3 PE=1 SV=1;sp|P48032|TIMP3_RAT Metalloproteinase inhibitor 3 OS=Rattus norvegicus GN=Timp3 PE=2 SV=1	2	2	2	2	9.5	24.226		183180000	30268000	87189000	1.00212e+08	67097000	91356000	63352000	73935000	0.737783	0.594339
A0A0G2K531;P23764;A0A0G2JXN4;D3ZH29;Q64625	tr|A0A0G2K531|A0A0G2K531_RAT Glutathione peroxidase OS=Rattus norvegicus GN=Gpx3 PE=1 SV=1;sp|P23764|GPX3_RAT Glutathione peroxidase 3 OS=Rattus norvegicus GN=Gpx3 PE=2 SV=2	5	8	8	8	44.9	25.274		38378000000	32050000000	34049000000	3.48257e+10	35539000000	33055000000	40840000000	36478000000	1.04745	0.606405
A0A0G2K5U5;F1M7H2;A0A0G2K639;P15083	tr|A0A0G2K5U5|A0A0G2K5U5_RAT Polymeric immunoglobulin receptor OS=Rattus norvegicus GN=Pigr PE=1 SV=1;tr|F1M7H2|F1M7H2_RAT Polymeric immunoglobulin receptor OS=Rattus norvegicus GN=Pigr PE=1 SV=3;tr|A0A0G2K639|A0A0G2K639_RAT Polymeric immunoglobulin recept	4	5	5	5	8.9	84.604		161970000	173550000	147730000	1.61083e+08	165730000	209030000	143110000	1.72623e+08	1.07164	0.607427
D3ZFF8	tr|D3ZFF8|D3ZFF8_RAT Uncharacterized protein OS=Rattus norvegicus PE=1 SV=2	1	5	5	5	48.7	12.985		1683300000	1005800000	814540000	1167880000	1504400000	1211800000	1246100000	1.32077e+09	1.13091	0.61318
A0A0G2JY31;A0A0G2JZ73;P17475	tr|A0A0G2JY31|A0A0G2JY31_RAT Alpha-1-antiproteinase OS=Rattus norvegicus GN=Serpina1 PE=1 SV=1;tr|A0A0G2JZ73|A0A0G2JZ73_RAT Alpha-1-antiproteinase OS=Rattus norvegicus GN=Serpina1 PE=1 SV=1;sp|P17475|A1AT_RAT Alpha-1-antiproteinase OS=Rattus norvegicus GN=	3	14	14	14	46	46.121		35235000000	46875000000	57537000000	46549000000	39405000000	38351000000	49758000000	4.25047e+10	0.913117	0.613632
Q71SA3	tr|Q71SA3|Q71SA3_RAT Thrombospondin 1 OS=Rattus norvegicus GN=Thbs1 PE=2 SV=1	1	44	44	5	46.9	129.67		35942000000	20552000000	21983000000	26159000000	23473000000	21914000000	24915000000	23434000000	0.895829	0.613676
A0A1K0FUA6;P11517	tr|A0A1K0FUA6|A0A1K0FUA6_RAT Globin a2 OS=Rattus norvegicus GN=Glna2 PE=3 SV=1;sp|P11517|HBB2_RAT Hemoglobin subunit beta-2 OS=Rattus norvegicus PE=1 SV=2	2	9	2	2	63.3	15.982		351740000	1623800000	951370000	9.75637e+08	1148400000	646810000	442770000	7.45993e+08	0.764622	0.616054
M0R693	tr|M0R693|M0R693_RAT Uncharacterized protein OS=Rattus norvegicus PE=4 SV=1	1	2	1	1	27.4	12.705		43921000	33509000		38715000	44233000		39795000	42014000	1.08521	0.618902
P04638	sp|P04638|APOA2_RAT Apolipoprotein A-II OS=Rattus norvegicus GN=Apoa2 PE=2 SV=1	1	5	5	5	59.8	11.439		4652700000	5976800000	9704300000	6.77793e+09	8052600000	6642900000	8172600000	7622700000	1.12463	0.623352
O35849;P18424;Q9R1M1	tr|O35849|O35849_RAT Lecithin cholesterol acyltransferase OS=Rattus norvegicus GN=Lcat PE=1 SV=1;sp|P18424|LCAT_RAT Phosphatidylcholine-sterol acyltransferase OS=Rattus norvegicus GN=Lcat PE=1 SV=1	3	4	4	4	12	49.881		17864000	53853000	39775000	37164000		18400000	39389000	28894500	0.777486	0.633145
Q5FWS5	tr|Q5FWS5|Q5FWS5_RAT Lysyl oxidase-like 1 OS=Rattus norvegicus GN=Loxl1 PE=2 SV=1	1	5	5	5	9.4	66.589		125770000	84114000	64151000	91345000	79301000	98280000	132170000	1.0325e+08	1.13033	0.643794
F1LSB2;O35460;Q548N6	tr|F1LSB2|F1LSB2_RAT Angiopoietin 1, isoform CRA_a OS=Rattus norvegicus GN=Angpt1 PE=4 SV=2;sp|O35460|ANGP1_RAT Angiopoietin-1 OS=Rattus norvegicus GN=Angpt1 PE=2 SV=2	3	5	5	5	10.5	57.415		69452000	48896000	25021000	4.77897e+07	26709000	70012000	76745000	57822000	1.20993	0.646492
Q4KM35	sp|Q4KM35|PSB10_RAT Proteasome subunit beta type-10 OS=Rattus norvegicus GN=Psmb10 PE=2 SV=1	1	2	2	2	9.2	29.038		73147000	61259000	49869000	61425000	69021000	46571000	54943000	56845000	0.925438	0.651063
Q9JHW0;A0A0G2JUN8	sp|Q9JHW0|PSB7_RAT Proteasome subunit beta type-7 OS=Rattus norvegicus GN=Psmb7 PE=1 SV=1;tr|A0A0G2JUN8|A0A0G2JUN8_RAT Proteasome subunit beta type OS=Rattus norvegicus GN=Psmb7 PE=1 SV=1	2	4	4	4	17.7	29.927		126310000	85985000	42910000	8.50683e+07	93742000	127060000	75333000	9.87117e+07	1.16038	0.656506
M0RC23;M0RDZ5	tr|M0RC23|M0RC23_RAT Uncharacterized protein OS=Rattus norvegicus PE=1 SV=1;tr|M0RDZ5|M0RDZ5_RAT Uncharacterized protein OS=Rattus norvegicus PE=4 SV=1	2	5	5	3	73.5	11.194		6820600000	7733200000	11465000000	8.67293e+09	7697100000	3937600000	10883000000	7505900000	0.86544	0.659841
B0BNN4	tr|B0BNN4|B0BNN4_RAT Complement factor properdin OS=Rattus norvegicus GN=Cfp PE=1 SV=1	1	13	13	13	34.8	50.572		2077100000	1395300000	1513600000	1662000000	1927800000	1566600000	1827500000	1.77397e+09	1.06737	0.660308
A0A0U1RRP9;Q7TP05;CON__Q3KUS7	tr|A0A0U1RRP9|A0A0U1RRP9_RAT Complement C2 OS=Rattus norvegicus GN=C2 PE=1 SV=1;tr|Q7TP05|Q7TP05_RAT Complement C2 OS=Rattus norvegicus GN=Cfb PE=1 SV=1	3	35	35	0	37.4	123.97		6139500000	6552500000	5949000000	6.21367e+09	7052400000	5954400000	6164300000	6.39037e+09	1.02844	0.666719
A0A096P6L8;P04937;P97624	tr|A0A096P6L8|A0A096P6L8_RAT Fibronectin OS=Rattus norvegicus GN=Fn1 PE=1 SV=2;sp|P04937|FINC_RAT Fibronectin OS=Rattus norvegicus GN=Fn1 PE=1 SV=2	3	93	93	0	56.4	272.44		140120000000	113100000000	125710000000	126310000000	132100000000	146500000000	116500000000	131700000000	1.04267	0.667934
G3V863;P33580;A0A0G2JTQ7;G3V869;A0A0M6L0K4	tr|G3V863|G3V863_RAT Prolactin-8A4 OS=Rattus norvegicus GN=LOC103694085 PE=3 SV=1;sp|P33580|PR8A4_RAT Prolactin-8A4 OS=Rattus norvegicus GN=Prl8a4 PE=1 SV=2	5	4	3	2	16.3	27.378		109280000	185200000	113290000	1.35923e+08	178110000	150790000	120150000	1.49683e+08	1.10123	0.668362
Q5VLR6	tr|Q5VLR6|Q5VLR6_RAT BWK3 OS=Rattus norvegicus GN=LOC366772 PE=2 SV=1	1	14	12	7	49	52.386		6176500000	5158300000	4540400000	5.29173e+09	6480500000	4239900000	6342900000	5.68777e+09	1.07484	0.671828
D3ZUU6	tr|D3ZUU6|D3ZUU6_RAT C-type lectin domain family 3, member B OS=Rattus norvegicus GN=Clec3b PE=1 SV=1	1	2	2	2	12.9	22.306		28781000	25359000		27070000	17835000	46129000	31682000	31882000	1.17776	0.681296
Q3B8R4	tr|Q3B8R4|Q3B8R4_RAT Igh-6 protein OS=Rattus norvegicus GN=Igh-6 PE=2 SV=1	1	24	24	2	49.4	65.548		104660000000	153110000000	158270000000	138680000000	155710000000	111480000000	120060000000	1.29083e+11	0.9308	0.682431
P02091;A0A0G2JSW3	sp|P02091|HBB1_RAT Hemoglobin subunit beta-1 OS=Rattus norvegicus GN=Hbb PE=1 SV=3;tr|A0A0G2JSW3|A0A0G2JSW3_RAT Globin a4 OS=Rattus norvegicus GN=Hbb PE=1 SV=1	2	10	10	3	73.5	15.979		5569700000	23674000000	15267000000	14836900000	18034000000	11977000000	6429600000	1.21469e+10	0.818693	0.687315
Q68FS4	sp|Q68FS4|AMPL_RAT Cytosol aminopeptidase OS=Rattus norvegicus GN=Lap3 PE=1 SV=1	1	5	5	5	11.4	56.149		44950000	35997000	45181000	4.20427e+07	35633000	24982000	53931000	38182000	0.908173	0.689337
M0RBX3	tr|M0RBX3|M0RBX3_RAT Uncharacterized protein OS=Rattus norvegicus PE=4 SV=2	1	4	4	4	27.4	13.046		411640000	27005000	106310000	1.81652e+08	50630000	378600000	310410000	2.46547e+08	1.35725	0.695215
F1M1R0;F1M5J8	tr|F1M1R0|F1M1R0_RAT Uncharacterized protein OS=Rattus norvegicus GN=Igkv8-34 PE=1 SV=2	2	5	5	3	26.5	14.894		2800700000	1808300000	2179700000	2262900000	2937800000	2457900000	1913000000	2.43623e+09	1.0766	0.696988
P18418	sp|P18418|CALR_RAT Calreticulin OS=Rattus norvegicus GN=Calr PE=1 SV=1	1	1	1	1	2.9	47.995			34292000	23671000	28981500	29545000	29649000	20721000	2.66383e+07	0.91915	0.698843
F1LTY5	tr|F1LTY5|F1LTY5_RAT Uncharacterized protein OS=Rattus norvegicus GN=LOC100361052 PE=1 SV=3	1	2	2	2	17.4	15.313		2169500000	1110100000	1600100000	1.62657e+09	1224500000	1369600000	1847900000	1.48067e+09	0.910302	0.705558
A0A0G2K9M4	tr|A0A0G2K9M4|A0A0G2K9M4_RAT WD repeat and FYVE domain-containing 3 OS=Rattus norvegicus GN=Wdfy3 PE=1 SV=1	1	1	1	1	0.3	391.57		103050000	100950000	63995000	8.93317e+07	98033000	65892000	85342000	83089000	0.930118	0.712155
B1H247;F1LQT4	tr|B1H247|B1H247_RAT Uncharacterized protein (Fragment) OS=Rattus norvegicus PE=2 SV=1;tr|F1LQT4|F1LQT4_RAT Carboxypeptidase N subunit 2 OS=Rattus norvegicus GN=Cpn2 PE=1 SV=1	2	15	15	15	36.5	60.329		2843400000	2857800000	2039300000	2.58017e+09	2015200000	3129500000	2056000000	2.40023e+09	0.930263	0.712182
D4A3D1	tr|D4A3D1|D4A3D1_RAT Uncharacterized protein OS=Rattus norvegicus PE=4 SV=2	1	3	3	3	36.4	11.145		1016500000	636340000	353770000	668870000	338420000	205250000	1072000000	5.38557e+08	0.805174	0.713796
B2RZC1;P04916	tr|B2RZC1|B2RZC1_RAT Retinol binding protein 4, plasma OS=Rattus norvegicus GN=Rbp4 PE=2 SV=1;sp|P04916|RET4_RAT Retinol-binding protein 4 OS=Rattus norvegicus GN=Rbp4 PE=1 SV=1	2	9	9	9	48.8	23.22		510470000	893850000	823900000	742740000	459510000	927370000	630170000	672350000	0.905229	0.716435
Q62975;CON__ENSEMBL:ENSBTAP00000013050	sp|Q62975|ZPI_RAT Protein Z-dependent protease inhibitor OS=Rattus norvegicus GN=Serpina10 PE=2 SV=2	2	10	10	10	22.9	50.243		691410000	932160000	866870000	8.30147e+08	687900000	992010000	663000000	780970000	0.940761	0.720139
P02773	sp|P02773|FETA_RAT Alpha-fetoprotein OS=Rattus norvegicus GN=Afp PE=2 SV=1	1	16	16	1	35.2	68.385		1443400000	1062800000	1383400000	1.29653e+09	1318900000	1557900000	1189800000	1.35553e+09	1.04551	0.730927
M0R816	tr|M0R816|M0R816_RAT Uncharacterized protein OS=Rattus norvegicus GN=Igkv12-44 PE=1 SV=2	1	2	1	1	33	10.639		176080000	86512000	94802000	1.19131e+08	128370000	70562000	213700000	137544000	1.15456	0.7336
M0RBK4	tr|M0RBK4|M0RBK4_RAT Uncharacterized protein OS=Rattus norvegicus PE=1 SV=2	1	2	2	2	31.1	11.51		1525500000	913870000	802910000	1080760000	2288800000	405860000	1184100000	1292920000	1.19631	0.737614
Q4KM75	tr|Q4KM75|Q4KM75_RAT CD5 antigen-like OS=Rattus norvegicus GN=Cd5l PE=1 SV=1	1	13	13	13	35.8	37.86		9719400000	15167000000	16367000000	1.37511e+10	16613000000	9747800000	11795000000	12718600000	0.924913	0.738527
D4A062	tr|D4A062|D4A062_RAT SLIT and NTRK-like family, member 3 OS=Rattus norvegicus GN=Slitrk3 PE=1 SV=1	1	1	1	1	1.3	109.23		3314900000	116420000	127130000	1186150000	704760000	996890000	728080000	809910000	0.682806	0.742517
D3ZMS7	tr|D3ZMS7|D3ZMS7_RAT Uncharacterized protein OS=Rattus norvegicus PE=1 SV=3	1	1	1	1	7	12.721			164760000	212780000	188770000	473310000	188350000	69270000	2.43643e+08	1.29069	0.747945
G3V9J1	tr|G3V9J1|G3V9J1_RAT Alpha-1-inhibitor III OS=Rattus norvegicus GN=LOC297568 PE=1 SV=3	1	31	11	11	36.9	97.338		780080000	1572300000	1746200000	1.36619e+09	1337200000	1336800000	1754700000	1.47623e+09	1.08054	0.754337
A0A0G2K245;A0A0G2KAL1	tr|A0A0G2K245|A0A0G2K245_RAT Uncharacterized protein OS=Rattus norvegicus PE=1 SV=1;tr|A0A0G2KAL1|A0A0G2KAL1_RAT Uncharacterized protein OS=Rattus norvegicus PE=1 SV=1	2	2	2	1	32.5	12.612		53798000	64645000	165770000	9.47377e+07	332020000	26280000	32742000	1.30347e+08	1.37588	0.755932
A0N4E8;G3V8Z5;D3ZE07	tr|A0N4E8|A0N4E8_RAT Productively rearranged V-lambda-2 (Fragment) OS=Rattus norvegicus PE=2 SV=1;tr|G3V8Z5|G3V8Z5_RAT Uncharacterized protein OS=Rattus norvegicus PE=1 SV=2	3	5	5	2	35.7	13.936		1756000000	1190800000	1316500000	1421100000	1741700000	1057200000	1750400000	1.51643e+09	1.06708	0.756036
F1LXY6	tr|F1LXY6|F1LXY6_RAT Uncharacterized protein OS=Rattus norvegicus PE=1 SV=2	1	5	5	5	64	11.247		2733200000	4506400000	4055400000	3765000000	4478700000	3228400000	2869600000	3.52557e+09	0.936405	0.756745
G3V843;P18292;CON__P00735	tr|G3V843|G3V843_RAT Prothrombin OS=Rattus norvegicus GN=F2 PE=1 SV=1;sp|P18292|THRB_RAT Prothrombin OS=Rattus norvegicus GN=F2 PE=1 SV=1	3	26	26	26	48	70.385		9527100000	10346000000	12014000000	1.0629e+10	10761000000	10955000000	10900000000	10872000000	1.02286	0.757244
Q03626	sp|Q03626|MUG1_RAT Murinoglobulin-1 OS=Rattus norvegicus GN=Mug1 PE=2 SV=1	1	55	20	0	45.7	165.32		33581000000	39065000000	34497000000	3.57143e+10	32868000000	36622000000	40350000000	3.66133e+10	1.02517	0.759812
D4A8G5	tr|D4A8G5|D4A8G5_RAT Transforming growth factor, beta-induced OS=Rattus norvegicus GN=Tgfbi PE=1 SV=2	1	3	3	3	4.2	74.752		46522000	66444000	41238000	5.14013e+07	30710000	65818000	45548000	4.73587e+07	0.921351	0.766958
D4ADL1	tr|D4ADL1|D4ADL1_RAT Uncharacterized protein OS=Rattus norvegicus PE=4 SV=3	1	3	2	2	45.8	12.914		191420000	334350000	302440000	276070000	349200000	249260000	164690000	2.54383e+08	0.921445	0.768039
A0A0G2K8C3;A0A0G2K3L1	tr|A0A0G2K8C3|A0A0G2K8C3_RAT Uncharacterized protein OS=Rattus norvegicus PE=4 SV=1;tr|A0A0G2K3L1|A0A0G2K3L1_RAT Uncharacterized protein OS=Rattus norvegicus PE=4 SV=1	2	1	1	1	13.8	12.741		18165000	66646000	93219000	5.93433e+07	87833000	48850000	64274000	6.69857e+07	1.12878	0.772665
A0A0G2K896;Q6QI47;Q7TP83;E9PST1;Q6TUG7	tr|A0A0G2K896|A0A0G2K896_RAT Similar to RIKEN cDNA 1300017J02 OS=Rattus norvegicus GN=RGD1310507 PE=1 SV=1;tr|Q6QI47|Q6QI47_RAT LRRGT00161 OS=Rattus norvegicus GN=RGD1310507 PE=2 SV=1	5	28	28	26	52.3	76.721		16417000000	11271000000	16100000000	14596000000	12586000000	14486000000	15036000000	14036000000	0.961633	0.774023
D3ZVV3;O08627	tr|D3ZVV3|D3ZVV3_RAT Prolactin family 8, subfamily a, member 3 OS=Rattus norvegicus GN=Prl8a3 PE=3 SV=3;tr|O08627|O08627_RAT Prolactin-like protein-C variant OS=Rattus norvegicus GN=Prl8a3 PE=2 SV=1	2	3	2	2	15.4	21.686		31358000	69649000		50503500	46442000	54314000	35894000	45550000	0.901918	0.775052
Q6P7A4;P10960;F7EPE0	tr|Q6P7A4|Q6P7A4_RAT Prosaposin OS=Rattus norvegicus GN=Psap PE=2 SV=1;sp|P10960|SAP_RAT Prosaposin OS=Rattus norvegicus GN=Psap PE=1 SV=1;tr|F7EPE0|F7EPE0_RAT Prosaposin OS=Rattus norvegicus GN=Psap PE=1 SV=2	3	5	5	5	11.2	61.039		268560000	486610000	360710000	371960000	425620000	344080000	408050000	3.92583e+08	1.05545	0.776412
F1LUS1;A0A0G2JZV7;F1LYU4	tr|F1LUS1|F1LUS1_RAT Uncharacterized protein OS=Rattus norvegicus PE=1 SV=2;tr|A0A0G2JZV7|A0A0G2JZV7_RAT Uncharacterized protein OS=Rattus norvegicus PE=1 SV=1	3	4	4	4	42.7	11.939		1809500000	1204100000	2311500000	1.77503e+09	1018900000	1068600000	2670600000	1.58603e+09	0.893523	0.779086
Q5I0L0;Q99N59;E9PSQ1;E9PSI7;G3V844;A0A0G2K6T1;P00689	tr|Q5I0L0|Q5I0L0_RAT Alpha-amylase OS=Rattus norvegicus GN=Amy1a PE=2 SV=1;tr|Q99N59|Q99N59_RAT Alpha-amylase OS=Rattus norvegicus GN=Amy1a PE=2 SV=1;tr|E9PSQ1|E9PSQ1_RAT Alpha-amylase OS=Rattus norvegicus GN=Amy1a PE=1 SV=3	7	10	10	7	27	57.501		300450000	467900000	495430000	421260000	332000000	631420000	397340000	4.53587e+08	1.07674	0.782371
P06765	sp|P06765|PLF4_RAT Platelet factor 4 OS=Rattus norvegicus GN=Pf4 PE=1 SV=1	1	3	3	3	37.1	11.286		739870000	563340000	2138800000	1.14734e+09	1011200000	1261000000	1610900000	1.29437e+09	1.12815	0.79439
A0A0G2JXB7	tr|A0A0G2JXB7|A0A0G2JXB7_RAT Uncharacterized protein OS=Rattus norvegicus PE=1 SV=1	1	3	2	2	30.2	12.89		800230000	298120000	516330000	5.38227e+08	606230000	603560000	260250000	4.90013e+08	0.910422	0.807539
P02767	sp|P02767|TTHY_RAT Transthyretin OS=Rattus norvegicus GN=Ttr PE=1 SV=1	1	5	5	5	46.3	15.72		3929200000	5050200000	6534400000	5.17127e+09	4503300000	5722200000	4648000000	4.95783e+09	0.958727	0.813425
Q5FVS2;P14272;P18291	tr|Q5FVS2|Q5FVS2_RAT Kallikrein B, plasma 1 OS=Rattus norvegicus GN=Klkb1 PE=1 SV=1;sp|P14272|KLKB1_RAT Plasma kallikrein OS=Rattus norvegicus GN=Klkb1 PE=1 SV=1	3	9	8	8	14.6	71.282		681800000	591020000	717880000	6.63567e+08	569820000	750580000	621880000	6.47427e+08	0.975677	0.817905
D3ZWD6	tr|D3ZWD6|D3ZWD6_RAT Complement C8 alpha chain OS=Rattus norvegicus GN=C8a PE=1 SV=1	1	20	20	19	45.8	66.273		6306900000	4368500000	4291000000	4988800000	5098000000	4849600000	5494500000	5.14737e+09	1.03178	0.828457
O88201	sp|O88201|CLC11_RAT C-type lectin domain family 11 member A OS=Rattus norvegicus GN=Clec11a PE=2 SV=1	1	2	2	2	7.3	36.387		18111000		21377000	19744000	25393000	11118000	18866000	18459000	0.934917	0.829204
A0A0G2K4I9;Q6TUF8	tr|A0A0G2K4I9|A0A0G2K4I9_RAT Coagulation factor XI OS=Rattus norvegicus GN=F11 PE=1 SV=1;tr|Q6TUF8|Q6TUF8_RAT Coagulation factor XI OS=Rattus norvegicus GN=F11 PE=1 SV=1	2	4	4	4	7.1	69.599			48299000	46081000	47190000	32440000	56231000		44335500	0.93951	0.833413
A0A0G2K5X3	tr|A0A0G2K5X3|A0A0G2K5X3_RAT Uncharacterized protein OS=Rattus norvegicus PE=4 SV=1	1	3	1	1	23.3	13.319		56035000	128290000	16079000	6.68013e+07	50359000	38425000	87537000	5.87737e+07	0.879828	0.834527
Q569B4	tr|Q569B4|Q569B4_RAT Ighg protein OS=Rattus norvegicus GN=Ighg PE=1 SV=1	1	9	1	1	30.8	52.32			16239000	36941000	26590000		20998000	27111000	24054500	0.904645	0.836129
D3ZPI8	tr|D3ZPI8|D3ZPI8_RAT Complement C8 gamma chain OS=Rattus norvegicus GN=C8g PE=1 SV=1	1	8	8	8	58.5	18.414		3901000000	3114600000	2940000000	3.31853e+09	2882300000	3796200000	3542200000	3406900000	1.02663	0.836741
F1LUA1;A0A0G2K051	tr|F1LUA1|F1LUA1_RAT Early endosome antigen 1 OS=Rattus norvegicus GN=Eea1 PE=1 SV=1;tr|A0A0G2K051|A0A0G2K051_RAT Early endosome antigen 1 OS=Rattus norvegicus GN=Eea1 PE=1 SV=1	2	1	1	1	1.2	161.1		1094600000	863620000	906410000	9.54877e+08	901070000	622750000	1514000000	1.01261e+09	1.06046	0.842663
Q5EBA7;CON__ENSEMBL:ENSBTAP00000023055	tr|Q5EBA7|Q5EBA7_RAT HGF activator OS=Rattus norvegicus GN=Hgfac PE=1 SV=1	2	8	8	8	17.9	70.736		452820000	423480000	448270000	4.41523e+08	432560000	503620000	362680000	4.32953e+08	0.98059	0.847188
P17220;Q6P9V5	sp|P17220|PSA2_RAT Proteasome subunit alpha type-2 OS=Rattus norvegicus GN=Psma2 PE=1 SV=3;tr|Q6P9V5|Q6P9V5_RAT Proteasome subunit alpha type OS=Rattus norvegicus GN=Psma2 PE=2 SV=1	2	4	4	4	20.1	25.926		260790000	137150000	108290000	1.68743e+08	195880000	166980000		181430000	1.07518	0.849375
A0A0G2K5D2;M0RAZ1	tr|A0A0G2K5D2|A0A0G2K5D2_RAT Uncharacterized protein OS=Rattus norvegicus PE=1 SV=1;tr|M0RAZ1|M0RAZ1_RAT Uncharacterized protein OS=Rattus norvegicus PE=4 SV=2	2	4	4	3	36.5	13.552		907240000	1867400000	1282800000	1352480000	638620000	1455300000	1710100000	1.26801e+09	0.937542	0.852886
M0RA79	tr|M0RA79|M0RA79_RAT Uncharacterized protein OS=Rattus norvegicus GN=LOC691828 PE=1 SV=1	1	6	6	6	68.7	10.959		2639100000	9467200000	5145300000	5.75053e+09	8248200000	4742700000	5521500000	6170800000	1.07308	0.861509
P06238;Q5FX35;Q9JMK6	sp|P06238|A2MG_RAT Alpha-2-macroglobulin OS=Rattus norvegicus GN=A2m PE=2 SV=2	3	69	69	24	57.8	163.78		85265000000	161370000000	154230000000	1.33622e+11	104530000000	132890000000	148380000000	128600000000	0.962419	0.86376
Q4VBH1	tr|Q4VBH1|Q4VBH1_RAT Ighg protein OS=Rattus norvegicus GN=Ighg PE=1 SV=1	1	9	1	0	29.1	51.651			177830000	349880000	263855000	497580000	104620000	278310000	2.93503e+08	1.11237	0.864953
F1M3X3;M0R5S4;A0A0G2JYX2	tr|F1M3X3|F1M3X3_RAT Uncharacterized protein OS=Rattus norvegicus PE=4 SV=2	3	6	6	4	51.3	13.014		2383300000	1531600000	3504600000	2.47317e+09	4204700000	1235800000	2503200000	2647900000	1.07065	0.873834
M0RD98	tr|M0RD98|M0RD98_RAT Uncharacterized protein OS=Rattus norvegicus PE=4 SV=2	1	3	2	2	28.7	13.123		1198500000	2632700000	2810900000	2.21403e+09	1682000000	2984100000	2292200000	2.31943e+09	1.04761	0.876027
A0A0G2K9Y5;A0A0G2K3G0;Q99PS8	tr|A0A0G2K9Y5|A0A0G2K9Y5_RAT Histidine-rich glycoprotein OS=Rattus norvegicus GN=Hrg PE=1 SV=1;tr|A0A0G2K3G0|A0A0G2K3G0_RAT Histidine-rich glycoprotein OS=Rattus norvegicus GN=Hrg PE=1 SV=1;sp|Q99PS8|HRG_RAT Histidine-rich glycoprotein OS=Rattus norvegicus	3	16	16	16	38.8	57.926		4751200000	9228500000	9127500000	7702400000	6292700000	7566800000	8451900000	7.43713e+09	0.965561	0.876624
G3V9R9;P36953;Q5BJP7;CON__REFSEQ:XP_585019	tr|G3V9R9|G3V9R9_RAT Afamin OS=Rattus norvegicus GN=Afm PE=1 SV=1;sp|P36953|AFAM_RAT Afamin OS=Rattus norvegicus GN=Afm PE=3 SV=1;tr|Q5BJP7|Q5BJP7_RAT Afm protein (Fragment) OS=Rattus norvegicus GN=Afm PE=2 SV=1	4	28	28	28	53.5	69.241		5627700000	6949100000	7317900000	6.63157e+09	5731600000	7308000000	6523900000	6.52117e+09	0.983352	0.879917
D3ZQR5	tr|D3ZQR5|D3ZQR5_RAT Uncharacterized protein OS=Rattus norvegicus PE=1 SV=1	1	3	2	2	37.1	12.767		386380000	115290000	572200000	3.57957e+08	362900000	172740000	464300000	3.33313e+08	0.931156	0.883468
F7FAY5;Q5M885	tr|F7FAY5|F7FAY5_RAT Similar to alpha-fetoprotein OS=Rattus norvegicus GN=LOC360919 PE=1 SV=1	2	6	6	6	10.6	70.324		131540000	132570000	130500000	1.31537e+08	119270000	63905000	193830000	1.25668e+08	0.955386	0.88368
Q6MG74;G3V615	tr|Q6MG74|Q6MG74_RAT B-factor, properdin OS=Rattus norvegicus GN=Cfb PE=2 SV=1;tr|G3V615|G3V615_RAT Complement factor B OS=Rattus norvegicus GN=Cfb PE=1 SV=1	2	27	2	2	44.9	85.12		265530000	279570000	243410000	2.62837e+08	275630000	265900000	240390000	260640000	0.991642	0.889723
O70211;F1LRE2;P35859	tr|O70211|O70211_RAT Insulin-like growth factor binding protein complex acid-labile subunit OS=Rattus norvegicus GN=Igfals PE=4 SV=1;tr|F1LRE2|F1LRE2_RAT Insulin-like growth factor binding protein, acid labile subunit, isoform CRA_b OS=Rattus norvegicus GN	3	14	14	14	28	66.924		1544800000	1059000000	1083600000	1.22913e+09	1159600000	1232100000	1225000000	1.20557e+09	0.980827	0.889802
P20059	sp|P20059|HEMO_RAT Hemopexin OS=Rattus norvegicus GN=Hpx PE=1 SV=3	1	21	21	21	53.9	51.35		30723000000	40843000000	33618000000	3.50613e+10	37179000000	36475000000	32958000000	3.55373e+10	1.01358	0.891641
P40307	sp|P40307|PSB2_RAT Proteasome subunit beta type-2 OS=Rattus norvegicus GN=Psmb2 PE=1 SV=1	1	6	6	6	31.8	22.912		82609000	128510000	122790000	111303000	126460000	68512000	149080000	114684000	1.03038	0.909721
Q68FY4;P04276	tr|Q68FY4|Q68FY4_RAT Group specific component OS=Rattus norvegicus GN=Gc PE=1 SV=1;sp|P04276|VTDB_RAT Vitamin D-binding protein OS=Rattus norvegicus GN=Gc PE=1 SV=3	2	20	20	20	54.4	53.518		21916000000	22198000000	21302000000	2.18053e+10	21235000000	23333000000	21113000000	2.18937e+10	1.00405	0.913923
Q5FVP9;A0A0G2JYC4	tr|Q5FVP9|Q5FVP9_RAT Cfh protein OS=Rattus norvegicus GN=LOC100361907 PE=2 SV=1	2	10	4	4	30.5	45.306		135450000	126150000	133940000	1.31847e+08	172430000	83821000	131120000	1.29124e+08	0.979347	0.920905
Q91YB6	tr|Q91YB6|Q91YB6_RAT Complement inhibitory factor H OS=Rattus norvegicus GN=Cfh PE=2 SV=1	1	44	1	0	47.6	140.34		391770000	760940000	581150000	5.77953e+08		701420000	418660000	560040000	0.969006	0.924201
A0A0G2K423;Q5RJL5;A0A0H2UHM8;P16310;H6AC53;I1SRC4	tr|A0A0G2K423|A0A0G2K423_RAT Growth hormone receptor OS=Rattus norvegicus GN=Ghr PE=4 SV=1;tr|Q5RJL5|Q5RJL5_RAT Ghr protein OS=Rattus norvegicus GN=Ghr PE=2 SV=1;tr|A0A0H2UHM8|A0A0H2UHM8_RAT Growth hormone receptor OS=Rattus norvegicus GN=Ghr PE=4 SV=1;sp|	6	5	5	5	29.2	27.072		91030000	141710000	273100000	1.68613e+08	101470000	224840000	160020000	162110000	0.96143	0.92501
M0RBP7	tr|M0RBP7|M0RBP7_RAT Uncharacterized protein OS=Rattus norvegicus PE=4 SV=1	1	2	1	1	13.6	12.784			317850000	204690000	261270000	402310000	152220000	196930000	2.50487e+08	0.958727	0.926754
Q64240	sp|Q64240|AMBP_RAT Protein AMBP OS=Rattus norvegicus GN=Ambp PE=1 SV=1	1	8	8	8	29.2	38.851		4654900000	3196300000	4856300000	4.23583e+09	3484000000	4455500000	4596700000	4.17873e+09	0.98652	0.932051
A0A0G2KA83;Q5M8C6;Q8K583	tr|A0A0G2KA83|A0A0G2KA83_RAT Fibrinogen-like protein 1 OS=Rattus norvegicus GN=Fgl1 PE=1 SV=1;sp|Q5M8C6|FGL1_RAT Fibrinogen-like protein 1 OS=Rattus norvegicus GN=Fgl1 PE=2 SV=1;tr|Q8K583|Q8K583_RAT Fibrinogen-like protein 1 OS=Rattus norvegicus GN=Fgl1 PE	3	8	8	8	42.3	30.91		1007400000	475790000	1156600000	879930000	1028300000	971950000	571060000	8.57103e+08	0.974059	0.932128
Q9EQV9;CON__Q2KIG3	sp|Q9EQV9|CBPB2_RAT Carboxypeptidase B2 OS=Rattus norvegicus GN=Cpb2 PE=2 SV=1	2	10	10	10	24.9	48.826		446190000	568440000	532910000	5.15847e+08	466060000	598940000	467450000	5.10817e+08	0.990249	0.934032
D3ZQM9	tr|D3ZQM9|D3ZQM9_RAT Uncharacterized protein OS=Rattus norvegicus PE=1 SV=2	1	4	3	3	29.3	12.941		785930000	762120000	587650000	711900000	1558400000	228790000	456080000	7.47757e+08	1.05037	0.93535
A0A0G2K7R8;A0A0G2K0P8;Q8VII6	tr|A0A0G2K7R8|A0A0G2K7R8_RAT CDW92 antigen, isoform CRA_a OS=Rattus norvegicus GN=Slc44a1 PE=1 SV=1;tr|A0A0G2K0P8|A0A0G2K0P8_RAT CDW92 antigen, isoform CRA_b OS=Rattus norvegicus GN=Slc44a1 PE=1 SV=1;sp|Q8VII6|CTL1_RAT Choline transporter-like protein 1 OS	3	5	5	5	9.2	73.114		98853000		51536000	75194500	65311000	89826000		77568500	1.03157	0.937124
D3ZWC1	tr|D3ZWC1|D3ZWC1_RAT Uncharacterized protein OS=Rattus norvegicus PE=4 SV=2	1	2	2	2	29.5	12.303		31791000	256710000	226220000	1.71574e+08		109750000	250470000	180110000	1.04975	0.940313
P51886	sp|P51886|LUM_RAT Lumican OS=Rattus norvegicus GN=Lum PE=1 SV=1	1	6	6	6	22.5	38.279		89529000	145370000	93086000	1.09328e+08	141700000	100620000	90946000	1.11089e+08	1.0161	0.94466
A0A0H2UHM3;P06866	tr|A0A0H2UHM3|A0A0H2UHM3_RAT Haptoglobin OS=Rattus norvegicus GN=Hp PE=1 SV=1;sp|P06866|HPT_RAT Haptoglobin OS=Rattus norvegicus GN=Hp PE=1 SV=3	2	15	15	15	50.9	38.432		17514000000	30095000000	25866000000	2.44917e+10	24165000000	25935000000	22541000000	2.42137e+10	0.988649	0.945536
G3V9H9;O08770	tr|G3V9H9|G3V9H9_RAT Glycoprotein 5, platelet OS=Rattus norvegicus GN=NEWGENE_2724 PE=1 SV=1;sp|O08770|GPV_RAT Platelet glycoprotein V OS=Rattus norvegicus GN=Gp5 PE=3 SV=1	2	2	2	2	4.2	63.358		36187000	35252000	44003000	3.84807e+07	37320000	51053000	28410000	3.89277e+07	1.01162	0.953125
CON__Q1A7A4		1	6	1	1	3.7	188.74	+	527780000	881710000	458370000	622620000	545980000	720380000	575690000	6.14017e+08	0.986182	0.954506
E9PSP1	tr|E9PSP1|E9PSP1_RAT Phospholipid transfer protein OS=Rattus norvegicus GN=Pltp PE=1 SV=1	1	4	4	4	9.5	54.45		127860000	217130000	182920000	175970000	174920000	189250000	168360000	177510000	1.00875	0.956812
A0A0G2K0N6	tr|A0A0G2K0N6|A0A0G2K0N6_RAT Uncharacterized protein OS=Rattus norvegicus PE=1 SV=1	1	4	4	4	53.6	10.753		770460000	1280200000	1057500000	1.03605e+09	1037000000	961460000	1083900000	1.02745e+09	0.991699	0.957535
D3ZN30	tr|D3ZN30|D3ZN30_RAT Family with sequence similarity 83, member G OS=Rattus norvegicus GN=Fam83g PE=1 SV=1	1	1	1	1	2	90.231		625100000	687000000	559280000	6.23793e+08	454890000	724990000	676480000	6.18787e+08	0.991974	0.958738
H6X338;H6X332;H6X331;H6X324;H6X320;A0A0H2UHH2;P23680;H6X321;H6X319	tr|H6X338|H6X338_RAT Pentaxin OS=Rattus norvegicus GN=sap PE=3 SV=1;tr|H6X332|H6X332_RAT Pentaxin OS=Rattus norvegicus GN=sap PE=3 SV=1;tr|H6X331|H6X331_RAT Pentaxin OS=Rattus norvegicus GN=sap PE=3 SV=1;tr|H6X324|H6X324_RAT Pentaxin OS=Rattus norvegicus G	9	6	6	6	34.2	26.203		2754400000	2527600000	2506800000	2.59627e+09	1817200000	2773000000	3268300000	2619500000	1.00895	0.959799
D3ZAB3	tr|D3ZAB3|D3ZAB3_RAT Uncharacterized protein OS=Rattus norvegicus PE=1 SV=3	1	1	1	1	13.4	13.264		95630000	70885000	172700000	1.13072e+08	236610000	52060000	60683000	116451000	1.02989	0.962469
G3V6G1	tr|G3V6G1|G3V6G1_RAT Immunoglobulin joining chain OS=Rattus norvegicus GN=Jchain PE=1 SV=1	1	5	5	5	36.5	17.784		4762600000	7545900000	9717600000	7.34203e+09	8592400000	6298900000	7368500000	7.41993e+09	1.01061	0.963033
CON__P01030;CON__ENSEMBL:ENSBTAP00000007350	;	2	11	1	1	6	192.79	+	111620000	82326000	85635000	9.31937e+07	104100000	96524000	77204000	9.26093e+07	0.99373	0.964223
CON__P35527;CON__Q99456		2	14	13	13	29.4	62.129	+	151740000	585660000	359090000	3.65497e+08	276850000	460350000	342600000	3.59933e+08	0.984779	0.969401
M0RDF0;A0A0G2JXP0	tr|M0RDF0|M0RDF0_RAT Uncharacterized protein OS=Rattus norvegicus PE=1 SV=1;tr|A0A0G2JXP0|A0A0G2JXP0_RAT Uncharacterized protein OS=Rattus norvegicus PE=1 SV=1	2	2	1	1	19.4	12.111		98723000	145910000	208340000	150991000	146330000		152750000	149540000	0.99039	0.974025
Q5D1M8	tr|Q5D1M8|Q5D1M8_RAT Alpha 2 macroglobulin cardiac isoform (Fragment) OS=Rattus norvegicus PE=2 SV=1	1	13	1	1	61	39.269		1125800000	2179300000	2124800000	1.80997e+09	1427400000	2045200000	1995800000	1822800000	1.00709	0.97568
A0A0G2K6T8	tr|A0A0G2K6T8|A0A0G2K6T8_RAT Uncharacterized protein OS=Rattus norvegicus PE=4 SV=1	1	4	4	2	50	10.344		3514500000	5162800000	3433600000	4.03697e+09	4624900000	3868400000	3559500000	4017600000	0.995203	0.977527
M0R979;A0A0G2JV24	tr|M0R979|M0R979_RAT Thrombospondin 1 OS=Rattus norvegicus GN=Thbs1 PE=1 SV=2;tr|A0A0G2JV24|A0A0G2JV24_RAT Thrombospondin 1 OS=Rattus norvegicus GN=Thbs1 PE=1 SV=1	2	39	2	1	45.5	127.04		2941500000	963560000	320070000	1.40838e+09	1892000000	1006100000	1381300000	1.42647e+09	1.01284	0.983645
Q6IRS6;Q9QX79	tr|Q6IRS6|Q6IRS6_RAT Fetub protein OS=Rattus norvegicus GN=Fetub PE=1 SV=1;sp|Q9QX79|FETUB_RAT Fetuin-B OS=Rattus norvegicus GN=Fetub PE=2 SV=2	2	14	14	14	64.6	43.169		3746300000	8899200000	9306700000	7317400000	6493800000	7483700000	8042900000	7.34013e+09	1.00311	0.990763
F1LTN6;F1M229;A0A0G2JZW1	tr|F1LTN6|F1LTN6_RAT Uncharacterized protein OS=Rattus norvegicus PE=1 SV=2;tr|F1M229|F1M229_RAT Uncharacterized protein OS=Rattus norvegicus PE=1 SV=3;tr|A0A0G2JZW1|A0A0G2JZW1_RAT Uncharacterized protein OS=Rattus norvegicus PE=4 SV=1	3	11	11	1	55.3	24.915		67590000000	59049000000	64700000000	6.37797e+10	71401000000	36619000000	83516000000	6.38453e+10	1.00103	0.99655
P20767	sp|P20767|LAC2_RAT Ig lambda-2 chain C region OS=Rattus norvegicus PE=4 SV=1	1	7	7	7	91.3	11.318		21955000000	11277000000	15106000000	1.61127e+10	25002000000	9166500000	14112000000	16093500000	0.99881	0.997444
P18420	sp|P18420|PSA1_RAT Proteasome subunit alpha type-1 OS=Rattus norvegicus GN=Psma1 PE=1 SV=2	1	7	7	7	29.3	29.517		212820000	220800000	162040000	1.98553e+08	138750000	285610000	171660000	1.98673e+08	1.0006	0.998131
F1LWW1	tr|F1LWW1|F1LWW1_RAT Uncharacterized protein OS=Rattus norvegicus PE=1 SV=3	1	1	1	1	13.3	12.365		83410000	20523000		51966500	104960000	15245000	35553000	5.19193e+07	0.999092	0.999178

## Sheet: Significant Difference Analysis
Protein IDs	Fasta headers	Number of proteins	Peptides	Razor + unique peptides	Unique peptides	Sequence coverage [%]	Mol. weight [kDa]	Potential contaminant	LFQ intensity 25	LFQ intensity 28	LFQ intensity 29	average N	LFQ intensity 8	LFQ intensity 9	LFQ intensity 10	average SB	SB/N	t test p value
Q6P6T1	sp|Q6P6T1|C1S_RAT Complement C1s subcomponent OS=Rattus norvegicus GN=C1s PE=2 SV=2	1	22	1	1	45.5	77.071		165900000	140150000	125310000	1.43787e+08	498580000	361000000		429790000	2.98908	0.0128074
F1LZ11	tr|F1LZ11|F1LZ11_RAT Uncharacterized protein OS=Rattus norvegicus PE=1 SV=1	1	4	4	4	38.7	14.067		1847000000	1935800000	2251700000	2011500000	1093400000	1371000000	1474300000	1312900000	0.652697	0.0139884
Q62636;O08814;P62836;O08813	sp|Q62636|RAP1B_RAT Ras-related protein Rap-1b OS=Rattus norvegicus GN=Rap1b PE=1 SV=2;tr|O08814|O08814_RAT Rap 1B (Fragment) OS=Rattus norvegicus GN=Rap1b PE=2 SV=1;sp|P62836|RAP1A_RAT Ras-related protein Rap-1A OS=Rattus norvegicus GN=Rap1a PE=1 SV=1	4	3	3	3	19	20.798		159490000	138350000	192090000	163310000	127470000	99206000	91052000	1.05909e+08	0.648517	0.0399383
P01015	sp|P01015|ANGT_RAT Angiotensinogen OS=Rattus norvegicus GN=Agt PE=1 SV=1	1	6	6	6	14.3	51.981		1201000000	1052100000	1365300000	1.20613e+09	601270000	994590000	686500000	7.60787e+08	0.630765	0.041058
D3ZPL2	tr|D3ZPL2|D3ZPL2_RAT Uncharacterized protein OS=Rattus norvegicus PE=1 SV=3	1	2	2	2	31.4	11.325		2172700000	2341900000	2144000000	2.21953e+09	1655900000	702560000	1595200000	1.31789e+09	0.593767	0.0455204
P09606	sp|P09606|GLNA_RAT Glutamine synthetase OS=Rattus norvegicus GN=Glul PE=1 SV=3	1	1	1	1	2.7	42.267		74269000	80713000	63568000	72850000	45783000		34902000	40342500	0.553775	0.0236573
O70513	sp|O70513|LG3BP_RAT Galectin-3-binding protein OS=Rattus norvegicus GN=Lgals3bp PE=1 SV=2	1	9	9	9	22.5	63.742		2047700000	1832200000	2094800000	1.99157e+09	1454600000	1448500000	1552800000	1485300000	0.745795	0.00445513
F1M5X4;F1M3E9	tr|F1M5X4|F1M5X4_RAT Uncharacterized protein OS=Rattus norvegicus PE=1 SV=1;tr|F1M3E9|F1M3E9_RAT Uncharacterized protein OS=Rattus norvegicus PE=4 SV=3	2	2	2	2	22.6	13.731		225080000	198700000	217000000	2.13593e+08	126370000	109640000		118005000	0.552475	0.00397763
P68136;P68035;A0A0G2K4M6;B0BMT0;P63269;P62738	sp|P68136|ACTS_RAT Actin, alpha skeletal muscle OS=Rattus norvegicus GN=Acta1 PE=1 SV=1;sp|P68035|ACTC_RAT Actin, alpha cardiac muscle 1 OS=Rattus norvegicus GN=Actc1 PE=2 SV=1;tr|A0A0G2K4M6|A0A0G2K4M6_RAT Actin, aortic smooth muscle OS=Rattus norvegicus G	6	10	1	1	29.2	42.051		681050000	525890000	451340000	552760000	333250000	226970000	332990000	2.97737e+08	0.538636	0.0288337
A0A140TAC6;A0A0M6L0M6;P09320	tr|A0A140TAC6|A0A140TAC6_RAT Prolactin-4A1 OS=Rattus norvegicus GN=Prl4a1 PE=3 SV=1;tr|A0A0M6L0M6|A0A0M6L0M6_RAT Growth hormone d3 OS=Rattus norvegicus GN=Prl4a1 PE=2 SV=1;sp|P09320|PR4A1_RAT Prolactin-4A1 OS=Rattus norvegicus GN=Prl4a1 PE=2 SV=2	3	6	6	6	32.4	24.964		577080000	756680000	613480000	649080000	934370000	1075100000	885750000	9.65073e+08	1.48683	0.0160767
Q8K3U6	sp|Q8K3U6|FA7_RAT Coagulation factor VII OS=Rattus norvegicus GN=F7 PE=2 SV=1	1	5	5	5	11.4	50.399		141710000	140110000	166270000	1.49363e+08	65633000	66468000	106330000	79477000	0.532105	0.0116692
A0A0G2JV65;P63102;P68255;P35213;Q5EBB0;G3V9A3;Q68FS0;P61983	tr|A0A0G2JV65|A0A0G2JV65_RAT 14-3-3 protein zeta/delta OS=Rattus norvegicus GN=Ywhaz PE=1 SV=1;sp|P63102|1433Z_RAT 14-3-3 protein zeta/delta OS=Rattus norvegicus GN=Ywhaz PE=1 SV=1;sp|P68255|1433T_RAT 14-3-3 protein theta OS=Rattus norvegicus GN=Ywhaq PE=1	8	5	5	3	23.4	28.988		139620000	130460000	120180000	1.30087e+08	97421000	41063000	65063000	67849000	0.521568	0.0226691
B0BNJ1	tr|B0BNJ1|B0BNJ1_RAT LOC683667 protein OS=Rattus norvegicus GN=Sri PE=1 SV=1	1	6	6	6	28.3	21.624		245750000	212370000	290900000	2.49673e+08	109710000	88256000	178640000	1.25535e+08	0.502798	0.0249955
A0A0G2K9Z5	tr|A0A0G2K9Z5|A0A0G2K9Z5_RAT Uncharacterized protein OS=Rattus norvegicus PE=4 SV=1	1	3	3	2	35.6	13.033		1676600000	1121500000	1540500000	1446200000	617830000	449700000	1034300000	700610000	0.484449	0.0364542
Q9EQV8;CON__Q2KJ83	sp|Q9EQV8|CBPN_RAT Carboxypeptidase N catalytic chain OS=Rattus norvegicus GN=Cpn1 PE=2 SV=1	2	10	10	10	31.1	51.98		1255200000	1366900000	1190500000	1.27087e+09	1421700000	1510600000	1433600000	1455300000	1.14512	0.0345541
P62963;CON__P02584	sp|P62963|PROF1_RAT Profilin-1 OS=Rattus norvegicus GN=Pfn1 PE=1 SV=2;	2	5	5	5	43.6	14.957	+	434530000	419070000	384470000	412690000	213720000	213660000	169720000	1.99033e+08	0.482283	0.000509207
G3V7W1	sp|G3V7W1|PDCD6_RAT Programmed cell death protein 6 OS=Rattus norvegicus GN=Pdcd6 PE=2 SV=1	1	2	2	2	9.9	21.904		98020000	89752000	108280000	98684000	27069000		61846000	44457500	0.450504	0.0344923
D3ZBS2;Q63416;CON__Q0V8M9	tr|D3ZBS2|D3ZBS2_RAT Inter-alpha-trypsin inhibitor heavy chain H3 OS=Rattus norvegicus GN=Itih3 PE=1 SV=3;sp|Q63416|ITIH3_RAT Inter-alpha-trypsin inhibitor heavy chain H3 OS=Rattus norvegicus GN=Itih3 PE=2 SV=1	3	24	24	24	38.7	99.066		13975000000	14129000000	14700000000	14268000000	12930000000	12170000000	13603000000	12901000000	0.904191	0.0434743
P01883	sp|P01883|IGHD_RAT Ig delta chain C region (Fragment) OS=Rattus norvegicus PE=2 SV=1	1	3	3	3	22.3	22.422			191380000	259900000	225640000	17663000	22986000		20324500	0.0900749	0.0268874
A0A0G2K7P6;A0A0G2JTG4;A0A0G2JWF2;F1M195;F1M1Q7	tr|A0A0G2K7P6|A0A0G2K7P6_RAT Uncharacterized protein OS=Rattus norvegicus PE=4 SV=1;tr|A0A0G2JTG4|A0A0G2JTG4_RAT Uncharacterized protein OS=Rattus norvegicus PE=4 SV=1;tr|A0A0G2JWF2|A0A0G2JWF2_RAT Uncharacterized protein OS=Rattus norvegicus PE=4 SV=1;tr|F	5	3	1	1	28.7	10.23		421080000	1035200000	30192000	4.95491e+08	1076300000	1618900000	1630100000	1.44177e+09	2.90978	0.0517125
Q5XIF6	sp|Q5XIF6|TBA4A_RAT Tubulin alpha-4A chain OS=Rattus norvegicus GN=Tuba4a PE=1 SV=1	1	12	12	4	35.7	49.924		2581500000	2182600000	1448700000	2.07093e+09	1416800000	517760000	776200000	9.03587e+08	0.436319	0.0518884
P06761	sp|P06761|GRP78_RAT 78 kDa glucose-regulated protein OS=Rattus norvegicus GN=Hspa5 PE=1 SV=1	1	15	13	13	28.3	72.346		289530000	249190000	311740000	2.83487e+08	172110000	195060000	248840000	2.05337e+08	0.724326	0.0553975
Q6GMN8;Q6T487;Q9Z1P2;A0A0G2K013;A0A0G2K5U9;Q9QXQ0;Q99MI8;Q62744;D3ZCV0;Q8K551;Q8R4I6;B2GVB3	tr|Q6GMN8|Q6GMN8_RAT Actn1 protein OS=Rattus norvegicus GN=Actn1 PE=1 SV=1;tr|Q6T487|Q6T487_RAT Alpha-actinin-1 OS=Rattus norvegicus GN=Actn1 PE=1 SV=1;sp|Q9Z1P2|ACTN1_RAT Alpha-actinin-1 OS=Rattus norvegicus GN=Actn1 PE=1 SV=1	12	15	15	15	20	102.61		534410000	487010000	308970000	4.43463e+08	236620000	110430000	291800000	212950000	0.480198	0.0572327
B5DF36	tr|B5DF36|B5DF36_RAT Placenta-specific 8 OS=Rattus norvegicus GN=Plac8 PE=1 SV=1	1	1	1	1	13.4	12.327		935980000	566700000	725750000	742810000	397610000	509520000	445610000	4.50913e+08	0.607037	0.0592879
D3ZQ25;CON__ENSEMBL:ENSBTAP00000016046	tr|D3ZQ25|D3ZQ25_RAT Fibulin-1 OS=Rattus norvegicus GN=Fbln1 PE=1 SV=1	2	7	7	4	13.9	78.071		173930000	118170000	192390000	1.61497e+08	290890000	198360000	285270000	2.58173e+08	1.59863	0.0607696
Q5I0H8;M0R485;CON__ENSEMBL:ENSBTAP00000016285	tr|Q5I0H8|Q5I0H8_RAT LOC299567 protein (Fragment) OS=Rattus norvegicus GN=Pglyrp2 PE=2 SV=1;tr|M0R485|M0R485_RAT Peptidoglycan recognition protein 2 OS=Rattus norvegicus GN=Pglyrp2 PE=1 SV=2	3	10	10	10	36.3	36.676		1086900000	1362200000	1489900000	1313000000	976010000	950940000	1062400000	996450000	0.758911	0.0625774
P85108;Q3KRE8	sp|P85108|TBB2A_RAT Tubulin beta-2A chain OS=Rattus norvegicus GN=Tubb2a PE=1 SV=1;sp|Q3KRE8|TBB2B_RAT Tubulin beta-2B chain OS=Rattus norvegicus GN=Tubb2b PE=1 SV=1	2	16	16	3	50.6	49.906		2756400000	2407500000	1577300000	2.24707e+09	1667400000	891310000	774090000	1.11093e+09	0.494393	0.0643156
G3V7C6;Q6P9T8;B4F7C2	tr|G3V7C6|G3V7C6_RAT Tubulin beta chain OS=Rattus norvegicus GN=Tubb4b PE=1 SV=2;sp|Q6P9T8|TBB4B_RAT Tubulin beta-4B chain OS=Rattus norvegicus GN=Tubb4b PE=1 SV=1;tr|B4F7C2|B4F7C2_RAT Tubulin beta chain OS=Rattus norvegicus GN=Tubb4a PE=1 SV=1	3	15	3	1	36.5	61.186		84887000	89818000	61787000	7.88307e+07	51098000		26519000	38808500	0.492302	0.0693999
Q6LDG8	tr|Q6LDG8|Q6LDG8_RAT Alpha-2-macroglobulin (Fragment) OS=Rattus norvegicus PE=2 SV=1	1	2	1	1	35.7	4.3798		127110000	222340000	223040000	190830000	101730000	107190000	127950000	112290000	0.588429	0.0750763
P40112;D3Z8J0	sp|P40112|PSB3_RAT Proteasome subunit beta type-3 OS=Rattus norvegicus GN=Psmb3 PE=1 SV=1;tr|D3Z8J0|D3Z8J0_RAT Uncharacterized protein OS=Rattus norvegicus GN=RGD1564425 PE=4 SV=1	2	4	4	4	22.9	22.965		246430000	175000000	234170000	2.18533e+08	349410000	247230000	350590000	3.15743e+08	1.44483	0.0754982
Q6P9V9;P68370;Q68FR8;Q6AY56	sp|Q6P9V9|TBA1B_RAT Tubulin alpha-1B chain OS=Rattus norvegicus GN=Tuba1b PE=1 SV=1;sp|P68370|TBA1A_RAT Tubulin alpha-1A chain OS=Rattus norvegicus GN=Tuba1a PE=1 SV=1;sp|Q68FR8|TBA3_RAT Tubulin alpha-3 chain OS=Rattus norvegicus GN=Tuba3a PE=2 SV=1	4	11	3	0	33.3	50.151		179450000	269030000	181230000	2.09903e+08	165110000	91388000	114220000	1.23573e+08	0.588712	0.0784755
C0JPT7;D4A8D5;A0A0G2JXT8;A0A0H2UHR7;D3ZHA0	tr|C0JPT7|C0JPT7_RAT Filamin A OS=Rattus norvegicus GN=Flna PE=1 SV=1	5	23	23	23	13.1	280.49		699800000	616720000	431940000	582820000	348960000		129110000	239035000	0.410135	0.0786883
D3ZTX4;A0A0G2K499;F1M792;P23739	tr|D3ZTX4|D3ZTX4_RAT Uncharacterized protein OS=Rattus norvegicus GN=Mgam PE=1 SV=3	4	31	31	31	21.8	204.94		1625400000	2461100000	1743800000	1.94343e+09	1158000000	1396600000	1394800000	1.31647e+09	0.677392	0.0831275
P05544;A0A0G2JXK5;P09005	sp|P05544|SPA3L_RAT Serine protease inhibitor A3L OS=Rattus norvegicus GN=Serpina3l PE=1 SV=3;tr|A0A0G2JXK5|A0A0G2JXK5_RAT Serine protease inhibitor OS=Rattus norvegicus GN=LOC299282 PE=1 SV=1	3	14	2	1	44.1	46.277		2384000000	3759600000	3927100000	3356900000	2307800000	1797700000	2381500000	2.16233e+09	0.644146	0.084071
A0A0G2JW41	tr|A0A0G2JW41|A0A0G2JW41_RAT Uncharacterized protein OS=Rattus norvegicus PE=1 SV=1	1	2	1	1	26.3	13.03		395430000	581890000	668130000	5.48483e+08	436640000	228330000	289900000	318290000	0.580309	0.085836
Q5M8B4;Q9WTS8	tr|Q5M8B4|Q5M8B4_RAT Ficolin (Collagen/fibrinogen domain containing) 1 OS=Rattus norvegicus GN=Fcna PE=1 SV=1;sp|Q9WTS8|FCN1_RAT Ficolin-1 OS=Rattus norvegicus GN=Fcn1 PE=2 SV=2	2	6	6	6	27.8	36.601		402760000	398190000	487230000	4.29393e+08	193390000	383480000	289590000	288820000	0.672623	0.0861323
Q8CIP8;Q6MG73;A0A096MKF9	tr|Q8CIP8|Q8CIP8_RAT Complement component C2 OS=Rattus norvegicus GN=C2 PE=2 SV=1;tr|Q6MG73|Q6MG73_RAT Complement C2 OS=Rattus norvegicus GN=C2 PE=1 SV=1	3	19	9	9	29.7	83.809		379960000	365080000	298660000	347900000	489720000	409710000	394450000	4.31293e+08	1.2397	0.097427
M0R8B6;CON__ENSEMBL:ENSBTAP00000025008	tr|M0R8B6|M0R8B6_RAT Tubulin beta chain OS=Rattus norvegicus GN=Tubb1 PE=1 SV=1	2	16	13	12	48.7	50.416		2198800000	1658000000	1107800000	1.65487e+09	1233600000	761740000	608190000	8.67843e+08	0.524419	0.098514
A0A0G2K0W9;P48004;A0JPK2;F1M6I7	tr|A0A0G2K0W9|A0A0G2K0W9_RAT Proteasome subunit alpha type OS=Rattus norvegicus GN=Psma7 PE=1 SV=1;sp|P48004|PSA7_RAT Proteasome subunit alpha type-7 OS=Rattus norvegicus GN=Psma7 PE=1 SV=1;tr|A0JPK2|A0JPK2_RAT Proteasome subunit alpha type OS=Rattus norve	4	7	7	7	37.1	27.855		325030000	270990000	232060000	2.76027e+08	330740000	484300000	359400000	391480000	1.41827	0.100655
M0R6L9;M0R597;P02793;F1M5T1;M0R5T8;Q7TP54;M0RCS3	tr|M0R6L9|M0R6L9_RAT Ferritin OS=Rattus norvegicus GN=RGD1560687 PE=3 SV=1;tr|M0R597|M0R597_RAT Ferritin OS=Rattus norvegicus GN=LOC100362384 PE=3 SV=1;sp|P02793|FRIL1_RAT Ferritin light chain 1 OS=Rattus norvegicus GN=Ftl1 PE=1 SV=3;tr|F1M5T1|F1M5T1_RAT F	7	3	3	3	23	20.743		183690000	200830000	263730000	2.16083e+08	105980000	146050000	185640000	145890000	0.675156	0.104048
P46462	sp|P46462|TERA_RAT Transitional endoplasmic reticulum ATPase OS=Rattus norvegicus GN=Vcp PE=1 SV=3	1	17	17	17	28.7	89.348		771040000	650810000	726330000	716060000	690240000	280230000	363210000	444560000	0.620842	0.104972
P63259	sp|P63259|ACTG_RAT Actin, cytoplasmic 2 OS=Rattus norvegicus GN=Actg1 PE=1 SV=1	1	16	1	1	59.7	41.792		134620000	143240000	51196000	1.09685e+08	55082000	43905000	44899000	47962000	0.437269	0.105117
Q80ZA3;CON__Q95121	tr|Q80ZA3|Q80ZA3_RAT Alpha-2 antiplasmin OS=Rattus norvegicus GN=Serpinf1 PE=1 SV=1	2	14	14	14	42.3	46.465		1699900000	1844600000	1512400000	1.68563e+09	1207600000	1555000000	1431700000	1398100000	0.829421	0.109131
P27139	sp|P27139|CAH2_RAT Carbonic anhydrase 2 OS=Rattus norvegicus GN=Ca2 PE=1 SV=2	1	4	4	4	22.7	29.113			77517000	67842000	72679500	59658000	52404000		56031000	0.770933	0.110463
P19939;A0A0G2K9R5;M0R547	sp|P19939|APOC1_RAT Apolipoprotein C-I OS=Rattus norvegicus GN=Apoc1 PE=3 SV=1;tr|A0A0G2K9R5|A0A0G2K9R5_RAT Uncharacterized protein OS=Rattus norvegicus GN=Apoc1 PE=4 SV=1;tr|M0R547|M0R547_RAT Apolipoprotein C-I-like OS=Rattus norvegicus GN=LOC100910181 PE	3	2	2	2	20.5	9.8606		575170000	613770000	1486900000	8.91947e+08	2452900000	1866800000	1206600000	1842100000	2.06526	0.111699
B5DEN4;P04642;Q6P9U7;P42123	tr|B5DEN4|B5DEN4_RAT L-lactate dehydrogenase OS=Rattus norvegicus GN=Ldha PE=1 SV=1;sp|P04642|LDHA_RAT L-lactate dehydrogenase A chain OS=Rattus norvegicus GN=Ldha PE=1 SV=1;tr|Q6P9U7|Q6P9U7_RAT L-lactate dehydrogenase OS=Rattus norvegicus GN=Ldha PE=2 SV=	4	8	8	8	24.1	36.45		867970000	838980000	497270000	734740000	579520000	311890000	450650000	4.47353e+08	0.608859	0.112843
F1M983;G3V9R2;Q5XJW6;Q8R5K7	tr|F1M983|F1M983_RAT Complement factor H OS=Rattus norvegicus GN=Cfh PE=1 SV=1;tr|G3V9R2|G3V9R2_RAT Complement factor H OS=Rattus norvegicus GN=Cfh PE=1 SV=1;tr|Q5XJW6|Q5XJW6_RAT Cfh protein OS=Rattus norvegicus GN=Cfh PE=1 SV=1	4	45	45	2	47.8	140.01		11204000000	9670900000	13114000000	1.13296e+10	14362000000	12603000000	13727000000	13564000000	1.19721	0.116991
A0A0G2K4K2	tr|A0A0G2K4K2|A0A0G2K4K2_RAT Uncharacterized protein OS=Rattus norvegicus PE=1 SV=1	1	4	4	1	50	10.407		8181900000	7175000000	4870000000	6742300000	3326200000	3346300000	5908700000	4.19373e+09	0.622003	0.121993
G3V7L3;D4A1S0	tr|G3V7L3|G3V7L3_RAT Complement C1s subcomponent OS=Rattus norvegicus GN=C1s PE=1 SV=1;tr|D4A1S0|D4A1S0_RAT Complement C1s subcomponent OS=Rattus norvegicus GN=C1s PE=1 SV=3	2	22	22	1	45.1	77.712		9178000000	6464400000	5853100000	7.16517e+09	10017000000	8465800000	9498400000	9.32707e+09	1.30172	0.125495
A0A0G2JZN1	tr|A0A0G2JZN1|A0A0G2JZN1_RAT Uncharacterized protein OS=Rattus norvegicus PE=1 SV=1	1	2	2	2	33.3	10.305		88933000	162620000	97075000	1.16209e+08	238390000	261580000	125720000	2.08563e+08	1.79472	0.126716
G3V811	tr|G3V811|G3V811_RAT Coagulation factor XIII A chain OS=Rattus norvegicus GN=F13a1 PE=1 SV=1	1	17	17	4	26.6	83.053		1179200000	999830000	949940000	1042990000	799710000	841260000	981320000	8.74097e+08	0.838068	0.129554
D4A4S3;P63018;M0RCB1;M0R8M9;F1LZI1;A0A0G2JVI3;A0A0G2JUT0;P14659;P0DMW1;P0DMW0;Q7M081	tr|D4A4S3|D4A4S3_RAT Heat shock cognate 71 kDa protein OS=Rattus norvegicus GN=Hspa8 PE=3 SV=3;sp|P63018|HSP7C_RAT Heat shock cognate 71 kDa protein OS=Rattus norvegicus GN=Hspa8 PE=1 SV=1;tr|M0RCB1|M0RCB1_RAT Uncharacterized protein OS=Rattus norvegicus P	11	16	16	13	32.7	70.726		662070000	1049000000	659980000	790350000	656750000	389010000	458620000	501460000	0.634478	0.130482
B5DEH7;D4A1T6;Q4G030	tr|B5DEH7|B5DEH7_RAT C1r protein OS=Rattus norvegicus GN=C1r PE=1 SV=1;tr|D4A1T6|D4A1T6_RAT Complement C1r OS=Rattus norvegicus GN=C1r PE=1 SV=3;tr|Q4G030|Q4G030_RAT C1r protein (Fragment) OS=Rattus norvegicus GN=C1r PE=2 SV=1	3	24	24	23	45.7	80.424		10206000000	8016500000	7492900000	8571800000	12152000000	9219000000	11064000000	1.08117e+10	1.26131	0.13367
D4A3E0	tr|D4A3E0|D4A3E0_RAT Multimerin 1 OS=Rattus norvegicus GN=Mmrn1 PE=4 SV=1	1	11	11	11	13.1	135.6		573930000	388950000	457420000	4.73433e+08	380970000	365980000	368940000	3.71963e+08	0.785672	0.134445
M0R660;M0R590;D3ZGY4;P04797;Q0QEU1;A0A0G2K8S2;F1M2N4;E9PTV9;D3ZEN2;F1LUI2;D3ZME3;F1M4G6;F1LUV3;E9PTN6;Q498M9;B1WBQ8;Q9ESV6;P97617;F1M8P6;F1M269;F1LU03;D3ZQT0;A0A0G2K7M1;A0A0G2JYY8	tr|M0R660|M0R660_RAT Glyceraldehyde-3-phosphate dehydrogenase OS=Rattus norvegicus PE=1 SV=1;tr|M0R590|M0R590_RAT Glyceraldehyde-3-phosphate dehydrogenase OS=Rattus norvegicus GN=LOC108351137 PE=3 SV=1;tr|D3ZGY4|D3ZGY4_RAT Glyceraldehyde-3-phosphate dehydr	24	6	6	6	21.9	35.783		300140000	158460000	181980000	2.13527e+08	144600000	38955000	142980000	108845000	0.509749	0.135261
A0A0G2JU99;P25236	tr|A0A0G2JU99|A0A0G2JU99_RAT Uncharacterized protein OS=Rattus norvegicus PE=4 SV=1;sp|P25236|SEPP1_RAT Selenoprotein P OS=Rattus norvegicus GN=Selenop PE=1 SV=2	2	2	2	2	12.8	22.914		277650000	340980000	231060000	283230000	208020000	248880000	135560000	1.97487e+08	0.697266	0.135531
D3ZE08	tr|D3ZE08|D3ZE08_RAT Uncharacterized protein OS=Rattus norvegicus PE=4 SV=2	1	3	2	2	28.8	14.568		108430000	110310000	93904000	1.04215e+08	120540000	176070000		148305000	1.42307	0.135717
R9PXU6;A0A0G2K8V2;P85972	tr|R9PXU6|R9PXU6_RAT Vinculin OS=Rattus norvegicus GN=Vcl PE=1 SV=1;tr|A0A0G2K8V2|A0A0G2K8V2_RAT Vinculin OS=Rattus norvegicus GN=Vcl PE=1 SV=1;sp|P85972|VINC_RAT Vinculin OS=Rattus norvegicus GN=Vcl PE=1 SV=1	3	22	22	22	26.8	116.57		575580000	430190000	206450000	4.04073e+08	287810000	144810000	108650000	1.80423e+08	0.446511	0.137
Q6P9V6;P34064	tr|Q6P9V6|Q6P9V6_RAT Proteasome subunit alpha type OS=Rattus norvegicus GN=Psma5 PE=1 SV=1;sp|P34064|PSA5_RAT Proteasome subunit alpha type-5 OS=Rattus norvegicus GN=Psma5 PE=1 SV=1	2	5	5	5	25.7	26.411		165460000	119460000	211940000	165620000	229850000	217490000	389600000	278980000	1.68446	0.139167
A0A0G2JZL1	tr|A0A0G2JZL1|A0A0G2JZL1_RAT Uncharacterized protein OS=Rattus norvegicus GN=Ighv13-2 PE=4 SV=1	1	2	2	2	16.5	14.95		63404000	66073000	36910000	5.54623e+07	43520000	30050000	37531000	3.70337e+07	0.667726	0.141836
Q65ZS7;A0A0G2K151;P02650;Q6PAH0	tr|Q65ZS7|Q65ZS7_RAT Rat apolipoprotein E protein OS=Rattus norvegicus PE=3 SV=1;tr|A0A0G2K151|A0A0G2K151_RAT Apolipoprotein E OS=Rattus norvegicus GN=Apoe PE=1 SV=1;sp|P02650|APOE_RAT Apolipoprotein E OS=Rattus norvegicus GN=Apoe PE=1 SV=2;tr|Q6PAH0|Q6PAH	4	16	16	16	50.3	38.325		6144600000	5324400000	8900100000	6789700000	18087000000	12380000000	7467900000	1.2645e+10	1.86237	0.146277
A0A0G2K8Q1;P06759	tr|A0A0G2K8Q1|A0A0G2K8Q1_RAT Apolipoprotein C-III OS=Rattus norvegicus GN=Apoc3 PE=1 SV=1;sp|P06759|APOC3_RAT Apolipoprotein C-III OS=Rattus norvegicus GN=Apoc3 PE=2 SV=2	2	2	2	2	39	11.029		344190000	564380000	1018100000	6.42223e+08	1250000000	2532400000	950300000	1.57757e+09	2.45641	0.148925
D3ZC54	tr|D3ZC54|D3ZC54_RAT Uncharacterized protein OS=Rattus norvegicus GN=Ighv1-47 PE=1 SV=2	1	4	3	3	39.3	13.13		737790000	604090000	872170000	7.38017e+08	639650000	372070000	595540000	5.35753e+08	0.725937	0.148927
A0A0G2K7I1	tr|A0A0G2K7I1|A0A0G2K7I1_RAT Uncharacterized protein OS=Rattus norvegicus GN=Igkv5-37 PE=1 SV=1	1	2	2	2	35.4	10.145			540270000	314710000	427490000	241870000	216530000	302870000	2.53757e+08	0.593597	0.150165
B2RYM3;CON__Q0VCM5	tr|B2RYM3|B2RYM3_RAT Inter-alpha trypsin inhibitor, heavy chain 1 OS=Rattus norvegicus GN=Itih1 PE=1 SV=1	2	24	24	24	36.6	100.59		5062400000	5576300000	5226700000	5.28847e+09	4215200000	5167800000	4806600000	4.72987e+09	0.894374	0.152153
Q5M7T5;Q7TPI9;CON__P41361;A0A096MIW4	tr|Q5M7T5|Q5M7T5_RAT Serine (Or cysteine) peptidase inhibitor, clade C (Antithrombin), member 1 OS=Rattus norvegicus GN=Serpinc1 PE=1 SV=1;tr|Q7TPI9|Q7TPI9_RAT Ac2-248 OS=Rattus norvegicus GN=Serpinc1 PE=2 SV=1	4	20	20	20	50.3	52.233		16073000000	17052000000	14139000000	1.57547e+10	14476000000	14203000000	13995000000	1.42247e+10	0.902886	0.152414
P55159	sp|P55159|PON1_RAT Serum paraoxonase/arylesterase 1 OS=Rattus norvegicus GN=Pon1 PE=1 SV=3	1	10	10	10	44.5	39.358		2748800000	3934600000	3740900000	3.47477e+09	2138800000	2984000000	2919000000	2680600000	0.771447	0.157072
Q4V894;G3V9F8;D3ZP54;Q812B8	tr|Q4V894|Q4V894_RAT Cathepsin R OS=Rattus norvegicus GN=Ctsr PE=2 SV=1	4	4	4	4	12.9	37.782		216340000	585450000	563250000	4.55013e+08	204620000	260490000	269980000	245030000	0.538512	0.158307
D3ZRN3	tr|D3ZRN3|D3ZRN3_RAT Actin, beta-like 2 OS=Rattus norvegicus GN=Actbl2 PE=1 SV=1	1	5	1	1	14.4	41.963		70289000	62583000	88231000	73701000		55531000	55259000	55395000	0.751618	0.158856
A0A0H2UHR6;Q63207;Q63109	tr|A0A0H2UHR6|A0A0H2UHR6_RAT Coagulation factor X OS=Rattus norvegicus GN=F10 PE=1 SV=1;sp|Q63207|FA10_RAT Coagulation factor X OS=Rattus norvegicus GN=F10 PE=2 SV=1	3	11	11	11	27.3	55.484		3076200000	1863200000	2112700000	2350700000	1790500000	1779800000	1510200000	1693500000	0.720424	0.159652
B2GVB9	tr|B2GVB9|B2GVB9_RAT Fermitin family member 3 OS=Rattus norvegicus GN=Fermt3 PE=1 SV=1	1	9	9	9	16.2	75.622		270150000	616250000	211600000	366000000	192440000	110480000	134160000	1.45693e+08	0.398069	0.16182
Q5XFW3;A0A0G2K542;Q4V8I9	tr|Q5XFW3|Q5XFW3_RAT Ugp2 protein (Fragment) OS=Rattus norvegicus GN=Ugp2 PE=2 SV=1;tr|A0A0G2K542|A0A0G2K542_RAT UDP-glucose pyrophosphorylase 2 OS=Rattus norvegicus GN=Ugp2 PE=1 SV=1;tr|Q4V8I9|Q4V8I9_RAT UDP-glucose pyrophosphorylase 2 OS=Rattus norvegicu	3	3	3	3	11.3	32.495		89765000	73500000	64474000	75913000	56472000	59438000	69783000	6.18977e+07	0.815376	0.171668
A0A0G2JYK0;F1LM05;Q7TMB9	tr|A0A0G2JYK0|A0A0G2JYK0_RAT Serine protease inhibitor OS=Rattus norvegicus GN=LOC299282 PE=1 SV=1;tr|F1LM05|F1LM05_RAT Serine protease inhibitor OS=Rattus norvegicus GN=LOC299282 PE=1 SV=1;tr|Q7TMB9|Q7TMB9_RAT Ab1-021 OS=Rattus norvegicus GN=LOC299282 PE=	3	15	6	0	36.1	67.982		8186700000	15623000000	15000000000	1.29366e+10	7119000000	8234200000	10587000000	8.64673e+09	0.668395	0.173236
B1WBM0;P40241	tr|B1WBM0|B1WBM0_RAT Tetraspanin OS=Rattus norvegicus GN=Cd9 PE=2 SV=1;sp|P40241|CD9_RAT CD9 antigen OS=Rattus norvegicus GN=Cd9 PE=1 SV=2	2	4	4	4	13.3	25.215		1257400000	742400000	567770000	8.55857e+08	406090000	524680000	578480000	5.03083e+08	0.587813	0.173297
Q3B8R6;Q63678	tr|Q3B8R6|Q3B8R6_RAT Alpha-2-glycoprotein 1, zinc OS=Rattus norvegicus GN=Azgp1 PE=1 SV=1;sp|Q63678|ZA2G_RAT Zinc-alpha-2-glycoprotein OS=Rattus norvegicus GN=Azgp1 PE=2 SV=1	2	9	9	9	33.8	34.033		794750000	906480000	961830000	8.87687e+08	571130000	798370000	828230000	7.32577e+08	0.825265	0.177486
D4A3L8	tr|D4A3L8|D4A3L8_RAT Uncharacterized protein OS=Rattus norvegicus PE=4 SV=2	1	4	3	3	34.1	14.693			1132800000	435200000	784000000	48897000		89970000	69433500	0.0885631	0.177502
Q66HI5;A0JPM7;Q6AYV6;Q2TA66;Q5FVS1;P19132;Q6P9V2;Q6LDW6	tr|Q66HI5|Q66HI5_RAT Ferritin OS=Rattus norvegicus GN=Fth1 PE=1 SV=2;tr|A0JPM7|A0JPM7_RAT Ferritin (Fragment) OS=Rattus norvegicus GN=Fth1 PE=2 SV=1;tr|Q6AYV6|Q6AYV6_RAT Ferritin (Fragment) OS=Rattus norvegicus GN=Fth1 PE=2 SV=1;tr|Q2TA66|Q2TA66_RAT Ferrit	8	3	3	3	19.8	21.099			42772000	65362000	54067000	32576000	29396000		30986000	0.573104	0.18034
P16296	sp|P16296|FA9_RAT Coagulation factor IX OS=Rattus norvegicus GN=F9 PE=2 SV=2	1	1	1	1	2.8	51.808		67540000	72158000	50507000	6.34017e+07	45344000	51124000		48234000	0.760769	0.182097
CON__P02768-1		1	10	4	4	15.9	69.366	+	20577000000	21051000000	20426000000	2.06847e+10	18602000000	20664000000	19788000000	1.96847e+10	0.951655	0.185658
Q99J82	sp|Q99J82|ILK_RAT Integrin-linked protein kinase OS=Rattus norvegicus GN=Ilk PE=2 SV=1	1	4	4	4	9.1	51.373		87490000	73874000	43355000	6.82397e+07	47473000	25211000		36342000	0.532564	0.187939
Q63335	tr|Q63335|Q63335_RAT Uncharacterized protein (Fragment) OS=Rattus norvegicus PE=4 SV=1	1	9	1	1	45.4	25.664			92499000	78208000	85353500	46937000	79702000	61955000	6.28647e+07	0.736521	0.190287
F1LZH0	tr|F1LZH0|F1LZH0_RAT Uncharacterized protein OS=Rattus norvegicus GN=LOC100912707 PE=1 SV=2	1	2	1	1	17.9	13.611		471590000	554740000	420400000	4.82243e+08	1002100000	540790000	606740000	7.16543e+08	1.48585	0.191575
P31720	sp|P31720|C1QA_RAT Complement C1q subcomponent subunit A OS=Rattus norvegicus GN=C1qa PE=1 SV=2	1	7	7	7	32.7	25.917		6248900000	4632500000	6114800000	5665400000	5931300000	6792500000	7637800000	6787200000	1.19801	0.191628
D3ZKG5;B2RYL9;G3V818;Q9HB97	tr|D3ZKG5|D3ZKG5_RAT Parvin, beta OS=Rattus norvegicus GN=Parvb PE=1 SV=1;tr|B2RYL9|B2RYL9_RAT Parvb protein (Fragment) OS=Rattus norvegicus GN=Parvb PE=2 SV=1	4	3	3	3	11.2	41.701		293730000		76315000	185022500	47143000	50532000	50862000	4.95123e+07	0.267602	0.193091
Q6LE95	tr|Q6LE95|Q6LE95_RAT Kininogen OS=Rattus norvegicus GN=Kng1 PE=4 SV=1	1	5	2	2	50	6.0137		4953300000	8420000000	7472400000	6.94857e+09	5683900000	5331400000	4885200000	5.30017e+09	0.762771	0.194884
A0A0H2UI19;D3ZTE0	tr|A0A0H2UI19|A0A0H2UI19_RAT Coagulation factor XII OS=Rattus norvegicus GN=F12 PE=1 SV=1;sp|D3ZTE0|FA12_RAT Coagulation factor XII OS=Rattus norvegicus GN=F12 PE=2 SV=1	2	11	11	11	20.4	66.717		1223900000	967590000	1049600000	1.08036e+09	898300000	989660000	977880000	955280000	0.884221	0.196682
Q9EPH1	sp|Q9EPH1|A1BG_RAT Alpha-1B-glycoprotein OS=Rattus norvegicus GN=A1bg PE=2 SV=2	1	23	23	23	54.2	56.478		111310000000	97357000000	94250000000	1.00972e+11	78174000000	102000000000	79758000000	86644000000	0.858096	0.198643
G3V7H3;P32038	tr|G3V7H3|G3V7H3_RAT Complement factor D OS=Rattus norvegicus GN=Cfd PE=1 SV=1;sp|P32038|CFAD_RAT Complement factor D OS=Rattus norvegicus GN=Cfd PE=1 SV=2	2	5	5	5	28.5	28.541		129610000	59898000	89476000	9.29947e+07	122620000	133510000	293570000	1.83233e+08	1.97036	0.199867
A0A0G2K4I8;F1M4R1	tr|A0A0G2K4I8|A0A0G2K4I8_RAT Uncharacterized protein OS=Rattus norvegicus PE=1 SV=1;tr|F1M4R1|F1M4R1_RAT Uncharacterized protein OS=Rattus norvegicus PE=4 SV=1	2	3	3	2	25.9	12.684		548780000	544940000	432570000	5.08763e+08	1653200000	1070400000	432410000	1.052e+09	2.06777	0.200276
G3V679;Q99376	tr|G3V679|G3V679_RAT Transferrin receptor protein 1 OS=Rattus norvegicus GN=Tfrc PE=1 SV=1;sp|Q99376|TFR1_RAT Transferrin receptor protein 1 (Fragment) OS=Rattus norvegicus GN=Tfrc PE=2 SV=1	2	16	16	16	22.9	85.875		127860000	741220000	1242800000	703960000	51366000	225650000	319610000	1.98875e+08	0.282509	0.20264
A0A0G2K135;Q9WUW3;CON__Q32PI4	tr|A0A0G2K135|A0A0G2K135_RAT Complement factor I OS=Rattus norvegicus GN=Cfi PE=1 SV=1;sp|Q9WUW3|CFAI_RAT Complement factor I OS=Rattus norvegicus GN=Cfi PE=2 SV=1	3	16	16	15	33.2	69.774		1892600000	1476000000	1574500000	1647700000	1864000000	1746500000	1988500000	1.86633e+09	1.13269	0.203099
CON__P02769		1	42	40	35	67.7	69.293	+	8188500000	12510000000	5614800000	8771100000	1589300000	61595000000	122530000000	6.19048e+10	7.05781	0.203294
P05545	sp|P05545|SPA3K_RAT Serine protease inhibitor A3K OS=Rattus norvegicus GN=Serpina3k PE=1 SV=3	1	14	10	3	44.7	46.561		11337000000	19847000000	22232000000	1.78053e+10	13596000000	9981300000	13764000000	12447100000	0.699066	0.203577
F6Q1N1;B1H260;A0A0G2KAS2	tr|F6Q1N1|F6Q1N1_RAT Coagulation factor XIII B chain OS=Rattus norvegicus GN=F13b PE=1 SV=2;tr|B1H260|B1H260_RAT Coagulation factor XIII B chain OS=Rattus norvegicus GN=F13b PE=1 SV=1;tr|A0A0G2KAS2|A0A0G2KAS2_RAT Coagulation factor XIII B chain OS=Rattus n	3	13	13	13	22	74.88		683020000	528370000	378950000	5.30113e+08	429800000	360410000	397360000	3.95857e+08	0.74674	0.21021
P10111;A0A0G2K2E4;A0A0G2K1P0	sp|P10111|PPIA_RAT Peptidyl-prolyl cis-trans isomerase A OS=Rattus norvegicus GN=Ppia PE=1 SV=2;tr|A0A0G2K2E4|A0A0G2K2E4_RAT Peptidyl-prolyl cis-trans isomerase OS=Rattus norvegicus GN=LOC100911252 PE=3 SV=1;tr|A0A0G2K1P0|A0A0G2K1P0_RAT Peptidyl-prolyl cis	3	2	2	2	11	17.874		93642000	165730000	60674000	106682000	57025000	54288000	68756000	60023000	0.562635	0.210721
B4F795	sp|B4F795|CTL2_RAT Choline transporter-like protein 2 OS=Rattus norvegicus GN=Slc44a2 PE=2 SV=1	1	2	2	2	3.7	79.896		54633000	56926000	36531000	4.93633e+07		56409000	109270000	82839500	1.67816	0.215504
P01026	sp|P01026|CO3_RAT Complement C3 OS=Rattus norvegicus GN=C3 PE=1 SV=3	1	91	1	1	64.8	186.46		119250000	103490000	89095000	103945000	129160000	107380000	123160000	119900000	1.15349	0.215845
Q5M890	tr|Q5M890|Q5M890_RAT Apolipoprotein N OS=Rattus norvegicus GN=Apon PE=1 SV=1	1	4	4	4	21.2	28.232		135170000	244550000	175020000	1.84913e+08	167720000	128370000	74357000	1.23482e+08	0.667785	0.216304
P02680	sp|P02680|FIBG_RAT Fibrinogen gamma chain OS=Rattus norvegicus GN=Fgg PE=1 SV=3	1	15	15	15	38.2	50.632		918840000	1986600000	1620800000	1.50875e+09	5012000000	4091800000	924560000	3.34279e+09	2.21561	0.224283
G3V7N9;P31721	tr|G3V7N9|G3V7N9_RAT Complement C1q subcomponent subunit B OS=Rattus norvegicus GN=C1qb PE=1 SV=1;sp|P31721|C1QB_RAT Complement C1q subcomponent subunit B OS=Rattus norvegicus GN=C1qb PE=1 SV=2	2	7	7	7	39.9	26.647		4552300000	3548600000	3631500000	3910800000	4455900000	4153200000	4617300000	4408800000	1.12734	0.227008
Q68FT8;F7FHF3	tr|Q68FT8|Q68FT8_RAT RCG33981, isoform CRA_a OS=Rattus norvegicus GN=Serpinf2 PE=2 SV=1;tr|F7FHF3|F7FHF3_RAT Serpin family F member 2 OS=Rattus norvegicus GN=Serpinf2 PE=1 SV=1	2	8	8	8	18.9	54.892		1375600000	1570000000	1497500000	1.48103e+09	1398500000	1445700000	1272000000	1.37207e+09	0.926425	0.229199
P14630	sp|P14630|APOM_RAT Apolipoprotein M OS=Rattus norvegicus GN=Apom PE=1 SV=2	1	5	5	5	31.6	21.512		858770000	1089600000	1509600000	1.15266e+09	1355100000	2189700000	1349900000	1.63157e+09	1.41548	0.229352
P31211	sp|P31211|CBG_RAT Corticosteroid-binding globulin OS=Rattus norvegicus GN=Serpina6 PE=1 SV=2	1	9	9	9	27	44.67		1933900000	3126300000	3816500000	2958900000	1374800000	2650800000	2063300000	2.02963e+09	0.685942	0.233105
D4A383;A0A0G2K0W3	tr|D4A383|D4A383_RAT Protein tweety homolog OS=Rattus norvegicus GN=Ttyh3 PE=1 SV=1;tr|A0A0G2K0W3|A0A0G2K0W3_RAT Protein tweety homolog OS=Rattus norvegicus GN=Ttyh3 PE=1 SV=1	2	1	1	1	2.7	57.58		37987000	24882000	19300000	2.73897e+07	12041000	13547000	26396000	17328000	0.632647	0.233225
D3ZHM9	tr|D3ZHM9|D3ZHM9_RAT Uncharacterized protein OS=Rattus norvegicus PE=4 SV=3	1	2	1	1	34.3	11.835		757960000	495190000	555180000	6.02777e+08	602470000	409180000	302170000	437940000	0.726538	0.236596
Q7TPA5	sp|Q7TPA5|SPA11_RAT Serpin A11 OS=Rattus norvegicus GN=Serpina11 PE=2 SV=2	1	4	4	4	14.7	47.024			28066000	35944000	32005000		57482000	39373000	48427500	1.51312	0.238177
P09811	sp|P09811|PYGL_RAT Glycogen phosphorylase, liver form OS=Rattus norvegicus GN=Pygl PE=1 SV=5	1	5	5	3	7.3	97.482		34117000		26595000	30356000	35344000		41225000	38284500	1.26118	0.238645
P08934;CON__P01045-1;CON__Q2KJ62;CON__P01044-1	sp|P08934|KNG1_RAT Kininogen-1 OS=Rattus norvegicus GN=Kng1 PE=2 SV=1	4	18	13	3	35.7	70.932		2202600000	3824500000	2791200000	2.93943e+09	2110000000	2378700000	2344600000	2.27777e+09	0.7749	0.241354
P10959;A0A0G2K9Y7;Q6TXE2;Q63108;F1LQJ4;A0A0G2JX75;M0R7R1;F1LLV6;G3V822;A0A0G2K3Z4;A0A0G2JY66;Q64573;Q63010	sp|P10959|EST1C_RAT Carboxylesterase 1C OS=Rattus norvegicus GN=Ces1c PE=1 SV=3	13	16	16	5	32.6	60.174		3906900000	2219200000	2811100000	2.97907e+09	4832900000	2886800000	4384000000	4.03457e+09	1.35431	0.241548
Q9EPT7;Q6IN12;Q5U3X5;Q32Q89;G3V7P2	tr|Q9EPT7|Q9EPT7_RAT Prothrombinase FGL2 OS=Rattus norvegicus GN=Fgl2 PE=2 SV=1;tr|Q6IN12|Q6IN12_RAT Fgl2 protein (Fragment) OS=Rattus norvegicus GN=Fgl2 PE=2 SV=1;tr|Q5U3X5|Q5U3X5_RAT Fgl2 protein (Fragment) OS=Rattus norvegicus GN=Fgl2 PE=2 SV=1;tr|Q32Q8	5	12	12	12	39.5	40.965		3478800000	1950600000	1592100000	2340500000	1850800000	1202000000	1467400000	1.50673e+09	0.643766	0.242406
P55797	sp|P55797|APOC4_RAT Apolipoprotein C-IV OS=Rattus norvegicus GN=Apoc4 PE=2 SV=2	1	3	3	3	28.2	14.532			225600000	515160000	370380000	1428500000	1184400000	363570000	9.92157e+08	2.67875	0.24361
F1M663	tr|F1M663|F1M663_RAT Uncharacterized protein OS=Rattus norvegicus GN=Igkv5-48 PE=1 SV=2	1	4	4	3	45.2	12.732		1840800000	1509300000	1918900000	1.75633e+09	1718400000	635550000	1480200000	1278050000	0.727681	0.24546
P01681	sp|P01681|KVX01_RAT Ig kappa chain V region S211 OS=Rattus norvegicus PE=1 SV=1	1	1	1	1	22	11.433		509010000	303870000	429980000	4.14287e+08	660190000	380460000	646220000	562290000	1.35725	0.245553
D3ZBB2;A0A0G2K9L1	tr|D3ZBB2|D3ZBB2_RAT Uncharacterized protein OS=Rattus norvegicus PE=1 SV=3	2	4	3	2	30.8	13.145		240020000	728430000	573630000	5.14027e+08	269580000	280620000	385880000	3.12027e+08	0.607024	0.246145
A0A0G2JV42	tr|A0A0G2JV42|A0A0G2JV42_RAT Uncharacterized protein OS=Rattus norvegicus PE=1 SV=1	1	1	1	1	16.5	12.58		415180000		255330000	335255000	420300000	401700000	451980000	424660000	1.26668	0.24803
M0RDF2;P01805	tr|M0RDF2|M0RDF2_RAT Uncharacterized protein OS=Rattus norvegicus GN=Ighv6-4 PE=1 SV=1;sp|P01805|HVR01_RAT Ig heavy chain V region IR2 OS=Rattus norvegicus PE=4 SV=1	2	3	3	2	35.4	11.183		421600000	239460000	241520000	300860000	557750000	311530000	409850000	4.26377e+08	1.41719	0.251104
A0A142BM04;A0A0G2K3L5	tr|A0A142BM04|A0A142BM04_RAT Anti-F4/80 kappa light chain variable region (Fragment) OS=Rattus norvegicus PE=2 SV=1	2	9	4	1	54.2	22.31		1950300000	2293400000	3033900000	2.42587e+09	2040000000	1635300000	2165100000	1946800000	0.802517	0.251275
M0R5R0;P53813;Q62628;CON__P07224	tr|M0R5R0|M0R5R0_RAT Protein S (Alpha), isoform CRA_b OS=Rattus norvegicus GN=Pros1 PE=1 SV=1;sp|P53813|PROS_RAT Vitamin K-dependent protein S OS=Rattus norvegicus GN=Pros1 PE=2 SV=1;tr|Q62628|Q62628_RAT Protein S (Fragment) OS=Rattus norvegicus GN=Pros1 P	4	8	8	8	10.2	74.611		249710000	353920000	154860000	252830000	232810000	71188000	157780000	153926000	0.608812	0.252659
A0A0G2JZS9	tr|A0A0G2JZS9|A0A0G2JZS9_RAT Uncharacterized protein OS=Rattus norvegicus PE=1 SV=1	1	5	5	5	58.8	10.811		5757400000	4394000000	7732600000	5.96133e+09	6631200000	2581100000	481140000	3.23115e+09	0.542017	0.253478
P60711;A0A0G2K3K2;A1Z0K8;Q99NC6;A0A068F1Y2;Q9JLX9;Q63030	sp|P60711|ACTB_RAT Actin, cytoplasmic 1 OS=Rattus norvegicus GN=Actb PE=1 SV=1;tr|A0A0G2K3K2|A0A0G2K3K2_RAT Actin, cytoplasmic 1 OS=Rattus norvegicus GN=Actb PE=1 SV=1;tr|A1Z0K8|A1Z0K8_RAT Beta-actin (Fragment) OS=Rattus norvegicus PE=2 SV=1	7	16	16	1	59.7	41.736		10339000000	8876300000	5535400000	8.25023e+09	8530000000	3685800000	4300800000	5.50553e+09	0.667319	0.258033
Q5FVG5;CON__Q3SX28;P58775;Q91XN7;Q6AZ25;A0A0G2JSQ4;Q923Z2;Q63607;Q63583;A0A0G2JX64;Q91XN6;A0A0G2K7F7;P04692	tr|Q5FVG5|Q5FVG5_RAT Similar to tropomyosin 1, embryonic fibroblast-rat, isoform CRA_c OS=Rattus norvegicus GN=Tpm2 PE=2 SV=1;;sp|P58775|TPM2_RAT Tropomyosin beta chain OS=Rattus norvegicus GN=Tpm2 PE=1 SV=1;tr|Q91XN7|Q91XN7_RAT Tropomyosin alpha isoform O	13	3	1	1	10.6	32.957	+	6930800000	8137600000	5835700000	6.96803e+09	6529400000	4597000000	6258100000	5.79483e+09	0.831631	0.261537
F1MAE7;A0A0G2K332;A2NB68;A2NB79;A2NB72	tr|F1MAE7|F1MAE7_RAT Uncharacterized protein OS=Rattus norvegicus PE=1 SV=3;tr|A0A0G2K332|A0A0G2K332_RAT Uncharacterized protein OS=Rattus norvegicus PE=1 SV=1;tr|A2NB68|A2NB68_RAT Productively rearranged V-lambda-1 (Fragment) OS=Rattus norvegicus PE=2 SV=	5	2	2	2	20.5	12.26		632450000	294190000	156460000	3.61033e+08	340750000	877690000	679880000	6.32773e+08	1.75267	0.267506
Q5XFX0	sp|Q5XFX0|TAGL2_RAT Transgelin-2 OS=Rattus norvegicus GN=Tagln2 PE=1 SV=1	1	3	3	3	25.6	22.393		114270000	150940000	42853000	1.02688e+08	45893000		49170000	47531500	0.462874	0.271073
CON__P00761		1	4	4	4	25.1	24.409	+	19344000000	28443000000	18726000000	22171000000	17994000000	17204000000	19162000000	18120000000	0.817284	0.27324
A0A0G2K458	tr|A0A0G2K458|A0A0G2K458_RAT Uncharacterized protein OS=Rattus norvegicus PE=4 SV=1	1	1	1	1	12.2	12.646			56715000	208530000	132622500	67447000	31422000	65419000	5.47627e+07	0.412921	0.275682
F1LSS7;B0BN33	tr|F1LSS7|F1LSS7_RAT Collectin sub-family member 11 OS=Rattus norvegicus GN=Colec11 PE=1 SV=2;tr|B0BN33|B0BN33_RAT Uncharacterized protein (Fragment) OS=Rattus norvegicus PE=2 SV=1	2	2	2	2	10	28.872			79233000	53897000	66565000	52411000	22624000		37517500	0.563622	0.275699
Q63041	sp|Q63041|A1M_RAT Alpha-1-macroglobulin OS=Rattus norvegicus GN=A1m PE=1 SV=1	1	90	90	90	75	167.12		870690000000	953950000000	991160000000	938600000000	738590000000	974370000000	806920000000	839960000000	0.894907	0.277678
CON__P12763		1	10	9	9	35.4	38.418	+	86662000	225540000		156101000		1201600000	5657900000	3429750000	21.9714	0.279703
Q6MG90	tr|Q6MG90|Q6MG90_RAT Complement C4B (Chido blood group) OS=Rattus norvegicus GN=C4b PE=1 SV=1	1	54	11	10	39	192.12		1393600000	662730000	806580000	9.54303e+08	1206900000	1173600000	1341600000	1240700000	1.30011	0.27988
Q8CG43;Q8CG42;Q8CIP7;Q8CIR7	tr|Q8CG43|Q8CG43_RAT MASP-3 protein (Fragment) OS=Rattus norvegicus GN=masp1-3 PE=3 SV=1	4	12	3	3	20.1	78.225		177920000	138220000	110150000	1.42097e+08	144840000	81713000	98786000	1.08446e+08	0.763187	0.284273
P02651;A0A0G2JVX7	sp|P02651|APOA4_RAT Apolipoprotein A-IV OS=Rattus norvegicus GN=Apoa4 PE=1 SV=2;tr|A0A0G2JVX7|A0A0G2JVX7_RAT Apolipoprotein A-IV OS=Rattus norvegicus GN=Apoa4 PE=1 SV=1	2	19	19	19	56.5	44.456		6906500000	6361100000	5229500000	6165700000	5808800000	5453600000	5329100000	5530500000	0.896978	0.284433
D4ACB8	tr|D4ACB8|D4ACB8_RAT Chaperonin subunit 8 (Theta) (Predicted), isoform CRA_a OS=Rattus norvegicus GN=Cct8 PE=1 SV=1	1	5	5	5	10.4	59.588		221560000	153860000	48281000	1.41234e+08	83960000	58530000	91056000	7.78487e+07	0.551205	0.284834
M0R9U2	tr|M0R9U2|M0R9U2_RAT Uncharacterized protein OS=Rattus norvegicus PE=1 SV=1	1	7	6	6	83.7	10.845		1680100000	1745300000	2414600000	1.94667e+09	1268100000	1057600000	2075500000	1.46707e+09	0.75363	0.285135
A0A0H2UHA1;Q8CHN8;Q8CIR6	tr|A0A0H2UHA1|A0A0H2UHA1_RAT Mannan-binding lectin serine protease 1 OS=Rattus norvegicus GN=Masp1 PE=1 SV=1;sp|Q8CHN8|MASP1_RAT Mannan-binding lectin serine protease 1 OS=Rattus norvegicus GN=Masp1 PE=1 SV=2	3	16	16	7	31.2	80.113		553650000	202700000	738300000	4.98217e+08	893910000	487670000	870890000	7.50823e+08	1.50702	0.28537
M0RBF1;M0RBJ7	tr|M0RBF1|M0RBF1_RAT Complement C3 OS=Rattus norvegicus GN=C3 PE=1 SV=1;tr|M0RBJ7|M0RBJ7_RAT Complement C3 OS=Rattus norvegicus GN=C3 PE=1 SV=1	2	97	97	7	69.8	186.32		412780000000	390580000000	309500000000	3.70953e+11	400610000000	455200000000	391610000000	4.15807e+11	1.12091	0.293771
G3V852;Q498D4;Q3B7U7;D4A3B0;D3ZA84;D3ZE09;D3ZT58	tr|G3V852|G3V852_RAT RCG55135, isoform CRA_b OS=Rattus norvegicus GN=Tln1 PE=1 SV=1;tr|Q498D4|Q498D4_RAT Tln1 protein OS=Rattus norvegicus GN=Tln1 PE=2 SV=1	7	55	55	55	31.9	269.67		2550800000	2025100000	1388000000	1.98797e+09	2187400000	471470000	1123800000	1260890000	0.634261	0.294053
F1M6Z1;Q7TMA5;Q62970;Q63052;Q64721;Q4G047;Q78EF2;CON__ENSEMBL:ENSBTAP00000032840;Q63050	tr|F1M6Z1|F1M6Z1_RAT Apolipoprotein B-100 OS=Rattus norvegicus GN=Apob PE=1 SV=1;sp|Q7TMA5|APOB_RAT Apolipoprotein B-100 OS=Rattus norvegicus GN=Apob PE=1 SV=1	9	75	75	75	20.9	509.69		780820000	2950900000	2750500000	2160740000	4144300000	6201400000	1581200000	3.97563e+09	1.83994	0.294334
A0A0H2UHK1;P31722	tr|A0A0H2UHK1|A0A0H2UHK1_RAT Complement C1q subcomponent subunit C OS=Rattus norvegicus GN=C1qc PE=1 SV=1;sp|P31722|C1QC_RAT Complement C1q subcomponent subunit C OS=Rattus norvegicus GN=C1qc PE=1 SV=2	2	5	5	5	25	26.086		7672300000	6105300000	6300000000	6.69253e+09	9761700000	6267000000	8073200000	8.03397e+09	1.20044	0.29829
A0A0G2K845;Q8K3R4	tr|A0A0G2K845|A0A0G2K845_RAT Adiponectin, C1Q and collagen domain-containing OS=Rattus norvegicus GN=Adipoq PE=1 SV=1;tr|Q8K3R4|Q8K3R4_RAT 30 kDa adipocyte complement-related protein OS=Rattus norvegicus GN=Adipoq PE=1 SV=1	2	3	3	3	16.5	23.466		146870000		64422000	105646000	135310000	143230000	243980000	1.74173e+08	1.64865	0.298458
A0A0G2JX36	tr|A0A0G2JX36|A0A0G2JX36_RAT Uncharacterized protein OS=Rattus norvegicus PE=1 SV=1	1	3	3	3	24.4	13.227		124230000		108770000	116500000	105440000	57221000		81330500	0.698116	0.299259
Q5XI77;D3ZHD1	tr|Q5XI77|Q5XI77_RAT Annexin OS=Rattus norvegicus GN=Anxa11 PE=1 SV=1	2	8	8	8	18.9	54.16		195150000	124560000	246510000	188740000	131170000	69226000	189410000	1.29935e+08	0.688436	0.300852
F1M5L5	tr|F1M5L5|F1M5L5_RAT Uncharacterized protein OS=Rattus norvegicus PE=1 SV=2	1	3	2	1	32.5	12.913		214970000	147560000	276450000	2.12993e+08	184630000	49766000	193450000	1.42615e+08	0.669577	0.302785
Q5M8C3;P97569	tr|Q5M8C3|Q5M8C3_RAT Serine (Or cysteine) proteinase inhibitor, clade A (Alpha-1 antiproteinase, antitrypsin), member 4 OS=Rattus norvegicus GN=Serpina4 PE=1 SV=1;tr|P97569|P97569_RAT Kallistatin OS=Rattus norvegicus PE=2 SV=1	2	11	11	11	26.7	48.046		1267600000	1816700000	1701200000	1.59517e+09	976680000	1488100000	1479100000	1.31463e+09	0.824131	0.30328
M0R4X3	tr|M0R4X3|M0R4X3_RAT Uncharacterized protein OS=Rattus norvegicus PE=1 SV=1	1	2	1	1	28.1	10.707		300630000	998930000	939400000	746320000	594210000	34472000	587700000	4.05461e+08	0.54328	0.305695
D4ACR1	tr|D4ACR1|D4ACR1_RAT Uncharacterized protein OS=Rattus norvegicus PE=1 SV=2	1	3	3	2	31.4	13.714		406180000	216880000	158990000	2.60683e+08	157110000	201680000	156170000	1.71653e+08	0.658475	0.307202
D3ZZ08	tr|D3ZZ08|D3ZZ08_RAT Uncharacterized protein OS=Rattus norvegicus PE=1 SV=2	1	4	2	2	31.7	13.191			101200000	308220000	204710000	66140000	149030000	97824000	1.04331e+08	0.509654	0.314157
M0R8B5	tr|M0R8B5|M0R8B5_RAT Uncharacterized protein OS=Rattus norvegicus GN=RGD1563231 PE=1 SV=2	1	3	3	2	30.8	12.932			262940000	287930000	275435000	1186200000	357640000	477960000	6.73933e+08	2.4468	0.31837
Q5PQU1;P01048	tr|Q5PQU1|Q5PQU1_RAT Kininogen 1 OS=Rattus norvegicus GN=Kng2 PE=2 SV=1;sp|P01048|KNT1_RAT T-kininogen 1 OS=Rattus norvegicus GN=Map1 PE=1 SV=2	2	17	6	3	40	47.764		5566900000	8170800000	9640300000	7.79267e+09	7029600000	5902800000	6246100000	6.39283e+09	0.820365	0.320961
Q7TQ70;P06399;A1L114;Q4G044	tr|Q7TQ70|Q7TQ70_RAT Ac1873 OS=Rattus norvegicus GN=Fga PE=1 SV=1;sp|P06399|FIBA_RAT Fibrinogen alpha chain OS=Rattus norvegicus GN=Fga PE=1 SV=3;tr|A1L114|A1L114_RAT Fga protein OS=Rattus norvegicus GN=Fga PE=2 SV=1	4	25	25	25	44.4	86.656		1952500000	4334800000	3338100000	3.20847e+09	6925200000	6778600000	1921500000	5.20843e+09	1.62334	0.324835
P55314	sp|P55314|CO8B_RAT Complement component C8 beta chain OS=Rattus norvegicus GN=C8b PE=2 SV=2	1	16	16	16	34.3	66.666		4391900000	3479300000	2711500000	3.52757e+09	3964600000	4155500000	4102200000	4074100000	1.15493	0.326315
Q6MG79;P08649;F1LNM4;A0A0G2JV52;REV__F1LXT3	tr|Q6MG79|Q6MG79_RAT Complement component 4, gene 1 OS=Rattus norvegicus GN=C4a PE=4 SV=1;sp|P08649|CO4_RAT Complement C4 OS=Rattus norvegicus GN=C4 PE=1 SV=3;tr|F1LNM4|F1LNM4_RAT Uncharacterized protein (Fragment) OS=Rattus norvegicus GN=LOC103689965 PE=1	5	60	60	3	44.8	192.19		42770000000	27567000000	28036000000	32791000000	35658000000	41170000000	39116000000	38648000000	1.17862	0.326601
F7FEM5;Q32PY8	tr|F7FEM5|F7FEM5_RAT Suprabasin OS=Rattus norvegicus GN=Sbsn PE=1 SV=1	2	7	7	7	31.3	69.439		118220000	46656000	199680000	1.21519e+08	91655000	677050000		384352500	3.16291	0.328045
M0RAV0	tr|M0RAV0|M0RAV0_RAT Uncharacterized protein OS=Rattus norvegicus PE=4 SV=1	1	3	2	2	52.7	10.129		1486000000	1475900000	1441200000	1467700000	1622200000	991240000	1159700000	1.25771e+09	0.856928	0.329073
Q6P505;P21670	tr|Q6P505|Q6P505_RAT Proteasome subunit alpha type OS=Rattus norvegicus GN=Psma4 PE=2 SV=1;sp|P21670|PSA4_RAT Proteasome subunit alpha type-4 OS=Rattus norvegicus GN=Psma4 PE=1 SV=1	2	5	5	5	28	29.498		223500000	117670000	159510000	1.66893e+08	241050000	154960000	244940000	213650000	1.28016	0.333388
H6X2X0;H6X2W7;H6X2W5;H6X2W4;H6X2W3;H6X2W1;H6X2V9;H6X2V7;P48199;H6X2W2;H6X2W0;H6X2V3;H6X2W6;H6X2V8;H6X2V2;H6X2V4;Q7TMA9;A0A0G2K8V5	tr|H6X2X0|H6X2X0_RAT Pentaxin OS=Rattus norvegicus GN=crp PE=3 SV=1;tr|H6X2W7|H6X2W7_RAT Pentaxin OS=Rattus norvegicus GN=crp PE=3 SV=1;tr|H6X2W5|H6X2W5_RAT Pentaxin OS=Rattus norvegicus GN=Crp PE=3 SV=1;tr|H6X2W4|H6X2W4_RAT Pentaxin OS=Rattus norvegicus G	18	7	7	7	32.6	25.442		6846700000	5869100000	7287300000	6667700000	6380500000	8149200000	7687700000	7405800000	1.1107	0.335875
F1LST1;Q9Z1G8	tr|F1LST1|F1LST1_RAT Fibronectin OS=Rattus norvegicus GN=Fn1 PE=1 SV=3	2	92	1	1	58.4	262.75		1864200000	1420900000	1365500000	1550200000	2388200000	1910900000	1406000000	1901700000	1.22674	0.339685
P19999	sp|P19999|MBL1_RAT Mannose-binding protein A OS=Rattus norvegicus GN=Mbl1 PE=1 SV=1	1	4	4	4	15.1	25.308		348050000	422240000	178610000	316300000	245000000	298770000	105650000	2.16473e+08	0.684392	0.340061
Q63011;Q6PDU6;Q62669;Q62670;Q63223	tr|Q63011|Q63011_RAT Zero beta-globin (Fragment) OS=Rattus norvegicus PE=3 SV=1;tr|Q6PDU6|Q6PDU6_RAT Beta-glo OS=Rattus norvegicus GN=Hbb-b1 PE=2 SV=1;tr|Q62669|Q62669_RAT Globin a1 OS=Rattus norvegicus GN=LOC103694855 PE=1 SV=1;tr|Q62670|Q62670_RAT 0 beta	5	8	6	2	71.9	15.906		166450000	776250000	495910000	4.79537e+08	373040000	304050000	153140000	2.76743e+08	0.577106	0.340991
A2VCV7;Q9JJS8;A0A0G2K392	tr|A2VCV7|A2VCV7_RAT Mannan-binding lectin serine peptidase 2 OS=Rattus norvegicus GN=Masp2 PE=1 SV=1;sp|Q9JJS8|MASP2_RAT Mannan-binding lectin serine protease 2 OS=Rattus norvegicus GN=Masp2 PE=1 SV=2	3	16	16	16	27.2	75.573		1725100000	1494100000	1872100000	1697100000	2380000000	1584900000	1950400000	1.97177e+09	1.16184	0.341638
A0A0G2K0U8	tr|A0A0G2K0U8|A0A0G2K0U8_RAT Pseudouridylate synthase 10 OS=Rattus norvegicus GN=Pus10 PE=1 SV=1	1	1	1	1	2.7	60.031		293240000		77738000	185489000	261880000	559820000		410850000	2.21496	0.345036
D3ZS19	tr|D3ZS19|D3ZS19_RAT Alpha-2-macroglobulin-like 1 OS=Rattus norvegicus GN=A2ml1 PE=4 SV=3	1	30	30	30	26	162.77		1309700000	2238100000	2505400000	2.01773e+09	2435100000	2050200000	3041400000	2508900000	1.24342	0.348718
Q7TPK2;A0A0G2K3W2;A0A0G2JXI1;CON__Q28107;D3ZEB1;Q7TN96;E9JS75;E9JS74	tr|Q7TPK2|Q7TPK2_RAT Ac2-120 OS=Rattus norvegicus GN=F5 PE=2 SV=1;tr|A0A0G2K3W2|A0A0G2K3W2_RAT Coagulation factor V OS=Rattus norvegicus GN=F5 PE=1 SV=1;tr|A0A0G2JXI1|A0A0G2JXI1_RAT Coagulation factor V OS=Rattus norvegicus GN=F5 PE=1 SV=1	8	17	17	17	8.9	237.26		1169400000	418800000	471500000	6.86567e+08	851000000	1024200000	967630000	947610000	1.38022	0.350546
Q5M891;Q63514;A9CME3	tr|Q5M891|Q5M891_RAT C4b-binding protein alpha chain OS=Rattus norvegicus GN=C4bpa PE=1 SV=1;sp|Q63514|C4BPA_RAT C4b-binding protein alpha chain OS=Rattus norvegicus GN=C4bpa PE=2 SV=1;tr|A9CME3|A9CME3_RAT Complement component 4 binding protein, alpha OS=R	3	21	21	21	40.4	67.201		14045000000	12666000000	17799000000	1.48367e+10	15063000000	12056000000	11369000000	1.28293e+10	0.864705	0.352039
M0R789;F1M1G3;M0R628	tr|M0R789|M0R789_RAT Uncharacterized protein OS=Rattus norvegicus PE=4 SV=1;tr|F1M1G3|F1M1G3_RAT Uncharacterized protein OS=Rattus norvegicus PE=4 SV=3;tr|M0R628|M0R628_RAT Uncharacterized protein OS=Rattus norvegicus PE=4 SV=2	3	1	1	1	19.6	10.487		331420000	518890000	544080000	4.64797e+08	480080000	519000000	680790000	5.59957e+08	1.20473	0.354607
A0A0G2JWX0;A0A0G2K9W1;F1M6G9	tr|A0A0G2JWX0|A0A0G2JWX0_RAT Uncharacterized protein OS=Rattus norvegicus PE=1 SV=1	3	3	2	2	24.8	15.506		349500000	192910000	247480000	2.63297e+08	847400000	160020000	426050000	4.77823e+08	1.81477	0.355048
A0A0G2JUY3	tr|A0A0G2JUY3|A0A0G2JUY3_RAT Uncharacterized protein OS=Rattus norvegicus PE=4 SV=1	1	4	4	2	37.4	12.74		783740000	1460100000	1412600000	1.21881e+09	1165100000	1014000000	634900000	938000000	0.769601	0.355515
G3V7K2;O70535	tr|G3V7K2|G3V7K2_RAT Leukemia inhibitory factor receptor OS=Rattus norvegicus GN=Lifr PE=1 SV=1;sp|O70535|LIFR_RAT Leukemia inhibitory factor receptor OS=Rattus norvegicus GN=Lifr PE=2 SV=1	2	22	22	22	24.9	122.42		4975600000	8750700000	7894200000	7.20683e+09	5612400000	6311600000	6081900000	6.00197e+09	0.832816	0.358008
M0R7Q2	tr|M0R7Q2|M0R7Q2_RAT Uncharacterized protein OS=Rattus norvegicus PE=1 SV=2	1	3	3	3	30.8	13.152		199190000	288440000	136030000	2.07887e+08	217410000	250060000	325240000	2.64237e+08	1.27106	0.359832
M0R8G6	tr|M0R8G6|M0R8G6_RAT Uncharacterized protein OS=Rattus norvegicus PE=4 SV=2	1	2	2	2	35.6	11.003		287810000	222550000	359880000	290080000	563620000	267610000	340210000	390480000	1.34611	0.361326
CON__P35908;A0A0G2JWX4;Q6IG02;CON__Q5XKE5;CON__P48668;CON__P04259;CON__P02538;CON__P12035;CON__Q01546;CON__Q8VED5;CON__O95678;CON__P13647;A0A0G2K6P7;Q6IG00		14	15	12	9	29.3	65.865	+	92455000	516090000	137100000	2.48548e+08	117680000	51554000	152550000	1.07261e+08	0.431551	0.362597
A0A0G2JZT6;P63003	tr|A0A0G2JZT6|A0A0G2JZT6_RAT Amino-terminal enhancer of split OS=Rattus norvegicus GN=Aes PE=1 SV=1;sp|P63003|AES_RAT Amino-terminal enhancer of split OS=Rattus norvegicus GN=Aes PE=1 SV=1	2	1	1	1	7.7	21.511		246740000	252940000	208730000	2.36137e+08	212110000	356670000	274790000	281190000	1.19079	0.364486
A1L1I5;A0A0G2K699;Q4JL29;D4A4F6	tr|A1L1I5|A1L1I5_RAT Ubiquitinyl hydrolase 1 OS=Rattus norvegicus GN=Usp3 PE=2 SV=1;tr|A0A0G2K699|A0A0G2K699_RAT Ubiquitinyl hydrolase 1 OS=Rattus norvegicus GN=Usp3 PE=1 SV=1;tr|Q4JL29|Q4JL29_RAT Ubiquitinyl hydrolase 1 OS=Rattus norvegicus GN=Usp3 PE=2 S	4	1	1	1	4.3	47.802		50085000	120260000		85172500		44509000	44216000	44362500	0.520855	0.364802
G3V6P7;Q62812;E9PTU4;A0A0G2K6S9;Q62705;Q62704;B2RYD3;Q63862	tr|G3V6P7|G3V6P7_RAT Myosin, heavy polypeptide 9, non-muscle OS=Rattus norvegicus GN=Myh9 PE=1 SV=1;sp|Q62812|MYH9_RAT Myosin-9 OS=Rattus norvegicus GN=Myh9 PE=1 SV=3	8	29	29	24	20.3	226.41		1459300000	352310000	155660000	6.55757e+08	396580000	153000000	151010000	233530000	0.356123	0.365321
F1LPR6	tr|F1LPR6|F1LPR6_RAT Uncharacterized protein OS=Rattus norvegicus GN=Ighm PE=1 SV=3	1	7	2	1	24.7	51.4		846240000	544370000	508160000	6.32923e+08	600380000	434370000	509170000	514640000	0.813116	0.370785
M0R5W6	tr|M0R5W6|M0R5W6_RAT Uncharacterized protein OS=Rattus norvegicus PE=4 SV=1	1	3	1	1	25.9	12.768		72079000		103010000	87544500	887810000	317270000	50593000	4.18558e+08	4.78108	0.375718
P08661;Q7TMC0;A0A140UHW8	sp|P08661|MBL2_RAT Mannose-binding protein C OS=Rattus norvegicus GN=Mbl2 PE=1 SV=2;tr|Q7TMC0|Q7TMC0_RAT Ab2-001 OS=Rattus norvegicus GN=Mbl2 PE=2 SV=1;tr|A0A140UHW8|A0A140UHW8_RAT Mannose-binding protein C OS=Rattus norvegicus GN=Mbl2 PE=1 SV=1	3	6	6	6	33.6	26.014		1040900000	731040000	743590000	838510000	972520000	1021600000	856320000	9.50147e+08	1.13314	0.37719
Q62894	sp|Q62894|ECM1_RAT Extracellular matrix protein 1 OS=Rattus norvegicus GN=Ecm1 PE=1 SV=2	1	8	8	8	18.1	63.248		412860000	308410000	360070000	3.60447e+08	376010000	204730000	325800000	302180000	0.838349	0.380034
P14480;CON__P02676	sp|P14480|FIBB_RAT Fibrinogen beta chain OS=Rattus norvegicus GN=Fgb PE=1 SV=4	2	27	27	27	63.3	54.235		2383800000	5700100000	4049100000	4.04433e+09	9566700000	8175200000	1887200000	6.54303e+09	1.61783	0.382445
Q5D178	tr|Q5D178|Q5D178_RAT Alpha 2 macroglobulin cardiac isoform (Fragment) OS=Rattus norvegicus PE=2 SV=1	1	29	1	1	53	68.193		1877000000	2067200000	1422500000	1788900000	962220000	1577900000	1869700000	1469940000	0.8217	0.386958
F1LYQ4	tr|F1LYQ4|F1LYQ4_RAT Uncharacterized protein OS=Rattus norvegicus PE=4 SV=2	1	13	13	13	39.8	45.217		30526000000	26896000000	30746000000	2.93893e+10	22998000000	29028000000	29198000000	2.70747e+10	0.921241	0.387772
CON__P13645;A0A0G2K2V6;Q6IFW6;CON__P02535-1;CON__P08730-1;CON__Q148H6;CON__Q7Z3Y7;CON__ENSEMBL:ENSP00000377550;CON__Q7Z3Z0;CON__Q7Z3Y8;CON__Q2M2I5;Q6IFV4;CON__P13646-1		13	18	18	15	34.9	59.51	+	679520000	1991600000	844860000	1.17199e+09	849060000	398270000	968560000	738630000	0.630234	0.387798
D3ZAN3	tr|D3ZAN3|D3ZAN3_RAT Alpha glucosidase 2 alpha neutral subunit (Predicted) OS=Rattus norvegicus GN=Ganab PE=1 SV=1	1	20	20	20	33.6	90.571		2255300000	2217100000	2631000000	2367800000	1841700000	2502800000	2082100000	2142200000	0.904722	0.389623
CON__P07477		1	1	1	1	8.1	26.558	+	269800000	120750000	166920000	1.85823e+08	96736000	159680000	163020000	139812000	0.752392	0.40129
D4A4L6;M0R692	tr|D4A4L6|D4A4L6_RAT Uncharacterized protein OS=Rattus norvegicus PE=1 SV=1;tr|M0R692|M0R692_RAT Uncharacterized protein OS=Rattus norvegicus PE=1 SV=1	2	6	6	5	68.4	12.969		1407800000	1170200000	2697300000	1.75843e+09	1552700000	278120000	1628800000	1.15321e+09	0.655815	0.401698
P20762	sp|P20762|IGG2C_RAT Ig gamma-2C chain C region OS=Rattus norvegicus PE=2 SV=1	1	11	9	9	44.1	36.571		2849500000	1246200000	1866900000	1.98753e+09	2398400000	3436800000	1931700000	2.58897e+09	1.3026	0.403725
A0A5C5;Q63515	tr|A0A5C5|A0A5C5_RAT C4b-binding protein beta chain OS=Rattus norvegicus GN=C4bpb PE=1 SV=1;sp|Q63515|C4BPB_RAT C4b-binding protein beta chain OS=Rattus norvegicus GN=C4bpb PE=2 SV=1	2	5	5	5	24	28.625		169460000	195860000	140910000	1.68743e+08	127580000	178880000	137730000	1.48063e+08	0.877447	0.406433
P04639	sp|P04639|APOA1_RAT Apolipoprotein A-I OS=Rattus norvegicus GN=Apoa1 PE=1 SV=2	1	16	16	16	61	30.062		35470000000	57464000000	56975000000	4.99697e+10	40415000000	40164000000	48087000000	4.28887e+10	0.858294	0.409998
A0A0G2JY11;D4AAV9	tr|A0A0G2JY11|A0A0G2JY11_RAT Tetraspanin OS=Rattus norvegicus GN=Tspan9 PE=1 SV=1;tr|D4AAV9|D4AAV9_RAT Tetraspanin OS=Rattus norvegicus GN=Tspan9 PE=1 SV=1	2	2	2	2	10.9	26.774		229830000	112080000	225290000	1.89067e+08	140980000	81705000	201960000	1.41548e+08	0.748669	0.411298
P12346;Q7TMC7;A0A0G2QC06;Q7TP24	sp|P12346|TRFE_RAT Serotransferrin OS=Rattus norvegicus GN=Tf PE=1 SV=3;tr|Q7TMC7|Q7TMC7_RAT Ab2-417 OS=Rattus norvegicus GN=Tf PE=2 SV=1;tr|A0A0G2QC06|A0A0G2QC06_RAT Serotransferrin OS=Rattus norvegicus GN=Tf PE=1 SV=1;tr|Q7TP24|Q7TP24_RAT Ba1-667 OS=Ratt	4	41	41	37	54.7	76.394		167980000000	165860000000	213810000000	182550000000	209630000000	187470000000	197020000000	198040000000	1.08485	0.411412
F1M7B3	tr|F1M7B3|F1M7B3_RAT Uncharacterized protein OS=Rattus norvegicus PE=4 SV=2	1	4	2	2	48	11.196		322970000	470500000	490040000	4.27837e+08	2455400000	201170000	533750000	1063440000	2.48562	0.417992
G3V8B1;Q8R2H5	tr|G3V8B1|G3V8B1_RAT Glycosylphosphatidylinositol specific phospholipase D1, isoform CRA_a OS=Rattus norvegicus GN=Gpld1 PE=1 SV=1;sp|Q8R2H5|PHLD_RAT Phosphatidylinositol-glycan-specific phospholipase D OS=Rattus norvegicus GN=Gpld1 PE=2 SV=1	2	12	12	12	17.6	93.666		328250000	421090000	352550000	3.67297e+08	317570000	356910000	346140000	3.40207e+08	0.926245	0.420036
A0A0G2JYD8;G3V7U6	tr|A0A0G2JYD8|A0A0G2JYD8_RAT Calpain-5 OS=Rattus norvegicus GN=Capn5 PE=1 SV=1;tr|G3V7U6|G3V7U6_RAT Calpain-5 OS=Rattus norvegicus GN=Capn5 PE=1 SV=2	2	2	2	2	5.8	73.211		166580000	63460000	54047000	9.46957e+07	47646000		55179000	51412500	0.542923	0.421653
P20761	sp|P20761|IGG2B_RAT Ig gamma-2B chain C region OS=Rattus norvegicus GN=Igh-1a PE=1 SV=1	1	9	9	9	39.9	36.497		36650000000	32962000000	44212000000	3.79413e+10	35908000000	25895000000	38462000000	3.34217e+10	0.880877	0.422776
D3ZJF8;Q499U7;F7EZQ4	tr|D3ZJF8|D3ZJF8_RAT Fc fragment of IgG-binding protein OS=Rattus norvegicus GN=Fcgbp PE=1 SV=3	3	6	6	6	2.4	275.16		88364000	80730000	51621000	7.35717e+07	84364000	63600000	142920000	9.69613e+07	1.31792	0.423335
Q5BKC4;F7F389;Q62930	tr|Q5BKC4|Q5BKC4_RAT C9 protein OS=Rattus norvegicus GN=C9 PE=2 SV=1;tr|F7F389|F7F389_RAT Complement component C9 OS=Rattus norvegicus GN=C9 PE=1 SV=1;sp|Q62930|CO9_RAT Complement component C9 OS=Rattus norvegicus GN=C9 PE=1 SV=1	3	22	22	22	45	63.774		5717400000	7108800000	3979800000	5602000000	5436500000	4490000000	4293400000	4.73997e+09	0.84612	0.425018
E9PSU8	tr|E9PSU8|E9PSU8_RAT Uncharacterized protein OS=Rattus norvegicus PE=1 SV=3	1	4	3	3	31.4	15.162		131430000		103800000	117615000	315680000		117750000	216715000	1.84258	0.425839
D3ZAC0;D3ZXC1	tr|D3ZAC0|D3ZAC0_RAT Integrin subunit alpha 2b OS=Rattus norvegicus GN=Itga2b PE=1 SV=2;tr|D3ZXC1|D3ZXC1_RAT Integrin subunit alpha 2b OS=Rattus norvegicus GN=Itga2b PE=1 SV=3	2	6	6	6	9.1	112.64		303810000	153200000	132590000	1.96533e+08	132960000	150840000	162040000	1.48613e+08	0.756174	0.429899
A0A096P6L9;A0A1B0GWS5;A0A1B0GWQ4;P08650	tr|A0A096P6L9|A0A096P6L9_RAT Complement C5 OS=Rattus norvegicus GN=C5 PE=1 SV=2;tr|A0A1B0GWS5|A0A1B0GWS5_RAT Complement C5 (Fragment) OS=Rattus norvegicus GN=C5 PE=1 SV=1	4	48	48	43	37.2	189.08		16770000000	15763000000	14469000000	1.56673e+10	15881000000	18693000000	15556000000	16710000000	1.06655	0.433255
Q63654;Q6P7R7;F1LU69;Q6PED0;Q5FWT0;F1LML2;P62986;P62982;P0CG51;Q63429;F1M927	tr|Q63654|Q63654_RAT Polyubiquitin (Fragment) OS=Rattus norvegicus GN=Ubb PE=2 SV=1;tr|Q6P7R7|Q6P7R7_RAT Ubiquitin A-52 residue ribosomal protein fusion product 1 OS=Rattus norvegicus GN=Uba52 PE=2 SV=1;tr|F1LU69|F1LU69_RAT Uncharacterized protein OS=Rattu	11	2	2	2	25	11.241		128870000	127540000	60562000	1.05657e+08	99629000	111930000	220050000	1.4387e+08	1.36166	0.438037
P05065;Q6AY07;Q66HT1;A0A0G2K3Q6;P09117;P00884	sp|P05065|ALDOA_RAT Fructose-bisphosphate aldolase A OS=Rattus norvegicus GN=Aldoa PE=1 SV=2;tr|Q6AY07|Q6AY07_RAT Fructose-bisphosphate aldolase OS=Rattus norvegicus GN=Aldoart2 PE=2 SV=1	6	6	6	6	20.9	39.351		171140000	113660000	122720000	135840000	137840000		75553000	106696500	0.785457	0.438491
A0A0M5HDY9;P09321	tr|A0A0M5HDY9|A0A0M5HDY9_RAT Chorionic somatomammotropin hormone 2, isoform CRA_b OS=Rattus norvegicus GN=Prl3b1 PE=2 SV=1;sp|P09321|PR3B1_RAT Prolactin-3B1 OS=Rattus norvegicus GN=Prl3b1 PE=2 SV=2	2	1	1	1	6.3	25.006		24793000	47147000	38361000	36767000	32459000	29203000	31688000	3.11167e+07	0.846321	0.438647
Q5I0M3	tr|Q5I0M3|Q5I0M3_RAT Complement component factor h-like 1 OS=Rattus norvegicus GN=Cfhr1 PE=1 SV=1	1	4	3	3	13.9	30.621		112480000	214110000	61082000	129224000	59503000	125330000	77005000	8.72793e+07	0.675411	0.440945
G3V8D4	tr|G3V8D4|G3V8D4_RAT Apolipoprotein C-II (Predicted) OS=Rattus norvegicus GN=Apoc2 PE=1 SV=1	1	3	3	3	40.2	10.695		697120000	1253800000	1559200000	1170040000	1972000000	1515100000	989680000	1492260000	1.27539	0.443978
Q5EBC0;D3ZFC6;O35802	tr|Q5EBC0|Q5EBC0_RAT Inter alpha-trypsin inhibitor, heavy chain 4 OS=Rattus norvegicus GN=Itih4 PE=1 SV=1;tr|D3ZFC6|D3ZFC6_RAT Inter-alpha-trypsin inhibitor heavy chain family, member 4 OS=Rattus norvegicus GN=Itih4 PE=1 SV=3;tr|O35802|O35802_RAT Inter-alp	3	39	39	39	58.8	103.75		116870000000	76444000000	95068000000	9.61273e+10	96761000000	120520000000	105070000000	1.0745e+11	1.11779	0.451869
P60901;A0A0G2K0D7	sp|P60901|PSA6_RAT Proteasome subunit alpha type-6 OS=Rattus norvegicus GN=Psma6 PE=1 SV=1;tr|A0A0G2K0D7|A0A0G2K0D7_RAT Proteasome endopeptidase complex OS=Rattus norvegicus GN=Psma6 PE=1 SV=1	2	6	6	6	27.2	27.399		641340000	383520000	373150000	4.66003e+08	398580000	312240000	450600000	387140000	0.830767	0.459907
A0A0G2JW12;M0RB00;A0A0G2JT52	tr|A0A0G2JW12|A0A0G2JW12_RAT Complement component 4A (Rodgers blood group) OS=Rattus norvegicus GN=C4a PE=1 SV=1;tr|M0RB00|M0RB00_RAT Complement component 4A (Rodgers blood group) OS=Rattus norvegicus GN=C4a PE=1 SV=2	3	59	2	0	43.7	192.25		282360000	116010000	73860000	157410000	151610000	228130000	267820000	2.15853e+08	1.37128	0.463706
A0A0G2K290;A0A0G2K4A4;A0A0G2JWW4;M0RBL2	tr|A0A0G2K290|A0A0G2K290_RAT Uncharacterized protein OS=Rattus norvegicus PE=4 SV=1;tr|A0A0G2K4A4|A0A0G2K4A4_RAT Uncharacterized protein OS=Rattus norvegicus PE=4 SV=1;tr|A0A0G2JWW4|A0A0G2JWW4_RAT Uncharacterized protein OS=Rattus norvegicus PE=4 SV=1	4	5	3	2	60.5	13.905		2401600000	2830400000	2559800000	2.59727e+09	2952600000	2131400000	4167600000	3.08387e+09	1.18735	0.466004
Q4KM66	tr|Q4KM66|Q4KM66_RAT LOC500183 protein OS=Rattus norvegicus GN=Igkc PE=1 SV=1	1	9	1	0	46.2	25.691		2618400000	1760200000	2899800000	2.42613e+09	5193800000	1633700000	3071500000	3.29967e+09	1.36005	0.467551
P08932;F7EUK4;A0A0G2KA54;A0A0G2JVQ5;A0A0G2KAY3	sp|P08932|KNT2_RAT T-kininogen 2 OS=Rattus norvegicus PE=1 SV=2;tr|F7EUK4|F7EUK4_RAT Uncharacterized protein OS=Rattus norvegicus GN=Kng1 PE=1 SV=2;tr|A0A0G2KA54|A0A0G2KA54_RAT Uncharacterized protein OS=Rattus norvegicus GN=Kng1 PE=1 SV=1;tr|A0A0G2JVQ5|A0	5	23	23	6	59.8	47.704		11460000000	19656000000	23449000000	1.81883e+10	16118000000	15247000000	14650000000	1.53383e+10	0.843306	0.468638
A2NB82;M0R4Z4;B2RYW6	tr|A2NB82|A2NB82_RAT Productively rearranged V-lambda-2 (Fragment) OS=Rattus norvegicus PE=2 SV=1;tr|M0R4Z4|M0R4Z4_RAT Uncharacterized protein OS=Rattus norvegicus PE=1 SV=2;tr|B2RYW6|B2RYW6_RAT Uncharacterized protein OS=Rattus norvegicus PE=2 SV=1	3	5	2	2	45	12.194		553640000	291490000	151660000	3.32263e+08	463030000	46427000	52169000	1.87209e+08	0.563435	0.468697
A0A0H2UHI5;E0A3N4;A0A0G2KB85;A0A0G2K9B1;P09006	tr|A0A0H2UHI5|A0A0H2UHI5_RAT Uncharacterized protein OS=Rattus norvegicus GN=Serpina3n PE=1 SV=1;tr|E0A3N4|E0A3N4_RAT Serpina3n-like protein OS=Rattus norvegicus PE=2 SV=1;tr|A0A0G2KB85|A0A0G2KB85_RAT Serine protease inhibitor OS=Rattus norvegicus GN=LOC29	5	18	18	7	51.2	45.481		6136200000	7457200000	5507800000	6.36707e+09	7854900000	4655000000	2894000000	5.13463e+09	0.806436	0.474119
A0A0G2JY98	tr|A0A0G2JY98|A0A0G2JY98_RAT Uncharacterized protein OS=Rattus norvegicus PE=1 SV=1	1	3	2	1	27.1	15.382		40528000	345940000	291120000	2.25863e+08	112180000	196870000	139980000	1.49677e+08	0.662689	0.477206
M0R936	tr|M0R936|M0R936_RAT Uncharacterized protein OS=Rattus norvegicus PE=4 SV=2	1	4	3	3	27.1	15.437		120970000	221880000	135730000	1.59527e+08	443480000	129240000	153800000	2.42173e+08	1.51807	0.47795
Q08163	sp|Q08163|CAP1_RAT Adenylyl cyclase-associated protein 1 OS=Rattus norvegicus GN=Cap1 PE=1 SV=3	1	4	4	4	12.2	51.588		27809000	32942000		30375500	121000000	23897000		72448500	2.3851	0.478061
G3V8K8;B1H253	tr|G3V8K8|G3V8K8_RAT Protein Z, vitamin K-dependent plasma glycoprotein OS=Rattus norvegicus GN=Proz PE=3 SV=4;tr|B1H253|B1H253_RAT Proz protein (Fragment) OS=Rattus norvegicus GN=Proz PE=2 SV=1	2	8	8	8	25.1	45.384		287960000	273110000	202380000	2.54483e+08	191910000	266420000	225620000	2.27983e+08	0.895867	0.480181
F1M0U4	tr|F1M0U4|F1M0U4_RAT Uncharacterized protein OS=Rattus norvegicus PE=4 SV=3	1	3	3	3	30	13.44		395950000	215730000	226630000	2.79437e+08	486590000	249650000	315050000	350430000	1.25406	0.481695
P05942	sp|P05942|S10A4_RAT Protein S100-A4 OS=Rattus norvegicus GN=S100a4 PE=2 SV=1	1	2	2	2	22.8	11.776		33188000	20088000	15574000	22950000	17474000	19578000	19435000	18829000	0.820436	0.48224
Q5M842	tr|Q5M842|Q5M842_RAT IgG-2a protein OS=Rattus norvegicus GN=IgG-2a PE=1 SV=1	1	20	1	1	49.3	50.268		220580000		58451000	139515500	21724000	84437000	136050000	80737000	0.578696	0.484899
A0A0G2KAH2;A0A0G2JWB6	tr|A0A0G2KAH2|A0A0G2KAH2_RAT Peroxidasin OS=Rattus norvegicus GN=Pxdn PE=4 SV=1;tr|A0A0G2JWB6|A0A0G2JWB6_RAT Peroxidasin OS=Rattus norvegicus GN=Pxdn PE=4 SV=1	2	8	8	8	8.5	138.17		302240000	121870000	150350000	1.91487e+08	167250000	150480000	126510000	148080000	0.773318	0.490325
Q6PDW4;P18421	tr|Q6PDW4|Q6PDW4_RAT Proteasome subunit beta type OS=Rattus norvegicus GN=Psmb1 PE=1 SV=1;sp|P18421|PSB1_RAT Proteasome subunit beta type-1 OS=Rattus norvegicus GN=Psmb1 PE=1 SV=3	2	5	5	5	26.7	26.407		342760000	202480000	253090000	266110000	203240000	207790000	279290000	2.30107e+08	0.864705	0.493575
Q812B7;Q32PZ8;Q6IE73;Q4QRC2	tr|Q812B7|Q812B7_RAT Cathepsin Q2 (Fragment) OS=Rattus norvegicus GN=Ctsq PE=2 SV=1;tr|Q32PZ8|Q32PZ8_RAT Ctsq protein OS=Rattus norvegicus GN=LOC100364523 PE=2 SV=1;tr|Q6IE73|Q6IE73_RAT Cathepsin Q-like 2 OS=Rattus norvegicus GN=Ctsql2 PE=2 SV=1;tr|Q4QRC2|	4	8	8	7	29.7	38.883		823620000	999510000	1113200000	9.78777e+08	394560000	1298100000	619310000	7.70657e+08	0.787367	0.504791
P24090;F1LM19;Q7TP75	sp|P24090|FETUA_RAT Alpha-2-HS-glycoprotein OS=Rattus norvegicus GN=Ahsg PE=1 SV=2;tr|F1LM19|F1LM19_RAT Alpha-2-HS-glycoprotein OS=Rattus norvegicus GN=Ahsg PE=1 SV=3;tr|Q7TP75|Q7TP75_RAT Aa2-066 OS=Rattus norvegicus GN=Ahsg PE=1 SV=1	3	10	10	9	45.7	37.982		16300000000	20796000000	23041000000	2.00457e+10	16499000000	20064000000	18689000000	1.84173e+10	0.918769	0.507027
Q3KR94;Q62905;Q7TQ11;CON__Q3ZBS7	tr|Q3KR94|Q3KR94_RAT Vitronectin OS=Rattus norvegicus GN=Vtn PE=1 SV=1;tr|Q62905|Q62905_RAT Vitronectin OS=Rattus norvegicus PE=2 SV=1;tr|Q7TQ11|Q7TQ11_RAT Aa1018 OS=Rattus norvegicus GN=Vtn PE=1 SV=1	4	14	14	14	30.3	54.724		3933800000	4116700000	3644300000	3.89827e+09	3449600000	4064400000	3689500000	3734500000	0.95799	0.508172
Q01177;Q7TP84;CON__P06868	sp|Q01177|PLMN_RAT Plasminogen OS=Rattus norvegicus GN=Plg PE=2 SV=2;tr|Q7TP84|Q7TP84_RAT Ab1-346 OS=Rattus norvegicus GN=Plg PE=1 SV=1	3	41	41	41	68.7	90.535		26697000000	24970000000	31096000000	2.75877e+10	27067000000	28618000000	32268000000	2.93177e+10	1.06271	0.508881
Q811M5	sp|Q811M5|CO6_RAT Complement component C6 OS=Rattus norvegicus GN=C6 PE=2 SV=1	1	26	26	2	38.2	105.11		6368800000	2891100000	3451100000	4237000000	4550000000	6798200000	4273600000	5.20727e+09	1.229	0.509744
Q99ME0	tr|Q99ME0|Q99ME0_RAT CXC chemokine RTCK1 OS=Rattus norvegicus GN=Ppbp PE=1 SV=1	1	3	3	3	37.8	12.159		305260000	134580000	381210000	2.73683e+08	257380000	203420000	197330000	2.19377e+08	0.801571	0.511114
P14046	sp|P14046|A1I3_RAT Alpha-1-inhibitor 3 OS=Rattus norvegicus GN=A1i3 PE=1 SV=1	1	58	56	1	46.4	163.77		169740000000	208310000000	192330000000	1.90127e+11	177840000000	210290000000	218220000000	2.02117e+11	1.06306	0.511673
M0RAB8	tr|M0RAB8|M0RAB8_RAT Uncharacterized protein OS=Rattus norvegicus PE=4 SV=2	1	2	2	2	22	11.097		119090000	40668000	29446000	63068000		20414000	50255000	35334500	0.56026	0.518969
Q6P7S6;G3V836;P05371;Q9ERD1;O35510;A0A0G2KB42	tr|Q6P7S6|Q6P7S6_RAT Clusterin OS=Rattus norvegicus GN=Clu PE=2 SV=1;tr|G3V836|G3V836_RAT Clusterin OS=Rattus norvegicus GN=Clu PE=1 SV=1;sp|P05371|CLUS_RAT Clusterin OS=Rattus norvegicus GN=Clu PE=1 SV=2	6	13	13	13	34.9	51.464		4680200000	4958600000	5290100000	4976300000	4564100000	5249100000	4487400000	4.76687e+09	0.957914	0.522915
Q68FP1;CON__Q3SX14	sp|Q68FP1|GELS_RAT Gelsolin OS=Rattus norvegicus GN=Gsn PE=1 SV=1	2	25	25	25	47.3	86.067		10292000000	7367600000	7777100000	8478900000	7881900000	6661500000	8629900000	7.72443e+09	0.911018	0.523044
Q5M878;Q7TMC3	tr|Q5M878|Q5M878_RAT Serum amyloid A protein OS=Rattus norvegicus GN=Saa4 PE=1 SV=1;tr|Q7TMC3|Q7TMC3_RAT Aa2-028 OS=Rattus norvegicus GN=Saa4 PE=1 SV=1	2	5	5	5	43.8	14.973		335690000	125700000	287280000	2.49557e+08	587980000	145390000	313310000	3.48893e+08	1.39805	0.527616
Q569B3;M0RBD5;A0A0G2K980;D3ZMY4	tr|Q569B3|Q569B3_RAT Igh-6 protein OS=Rattus norvegicus GN=Igh-6 PE=2 SV=1	4	23	3	2	46.5	68.361		1119700000	1343900000	1347700000	1.27043e+09	1198000000	775770000	1417700000	1130490000	0.889846	0.528262
F1LYF1	tr|F1LYF1|F1LYF1_RAT Uncharacterized protein OS=Rattus norvegicus PE=4 SV=3	1	2	1	1	21.4	15.276		102310000	174340000	274840000	183830000	140950000	206890000	73383000	1.40408e+08	0.763791	0.529524
Q6P734;CON__P50448	sp|Q6P734|IC1_RAT Plasma protease C1 inhibitor OS=Rattus norvegicus GN=Serping1 PE=2 SV=1	2	16	16	16	39.5	55.611		3115200000	3292700000	4678400000	3.69543e+09	5945500000	3578200000	3494200000	4339300000	1.17423	0.532343
A0A0H2UHF8;P02764	tr|A0A0H2UHF8|A0A0H2UHF8_RAT Alpha-1-acid glycoprotein OS=Rattus norvegicus GN=Orm1 PE=1 SV=1;sp|P02764|A1AG_RAT Alpha-1-acid glycoprotein OS=Rattus norvegicus GN=Orm1 PE=2 SV=1	2	3	3	3	9.8	26.711		460350000	541640000	616580000	5.39523e+08	599530000	198620000	547280000	4.48477e+08	0.831246	0.533201
D4A183	tr|D4A183|D4A183_RAT Similar to Vanin-3 (Predicted) OS=Rattus norvegicus GN=Vnn3 PE=1 SV=1	1	4	4	4	10	56.421		68785000		56039000	62412000	60741000	64937000	81392000	6.90233e+07	1.10593	0.533363
Q8R2H2;M0RCF3;A0A0G2JWK0	tr|Q8R2H2|Q8R2H2_RAT Integrin beta OS=Rattus norvegicus GN=Itgb3 PE=2 SV=1;tr|M0RCF3|M0RCF3_RAT Integrin beta OS=Rattus norvegicus GN=Itgb3 PE=1 SV=2;tr|A0A0G2JWK0|A0A0G2JWK0_RAT Integrin beta OS=Rattus norvegicus GN=Itgb3 PE=1 SV=1	3	8	8	8	13.9	86.929		285720000		125600000	205660000		151600000	141110000	146355000	0.711636	0.536783
P02770	sp|P02770|ALBU_RAT Serum albumin OS=Rattus norvegicus GN=Alb PE=1 SV=2	1	44	44	2	74.2	68.73		500680000000	504170000000	591490000000	5.32113e+11	529720000000	569430000000	561860000000	553670000000	1.04051	0.538695
D4A9H2;B2RZ77	tr|D4A9H2|D4A9H2_RAT Dermatopontin OS=Rattus norvegicus GN=Dpt PE=1 SV=1;tr|B2RZ77|B2RZ77_RAT Dermatopontin OS=Rattus norvegicus GN=Dpt PE=1 SV=1	2	2	2	2	12.7	19.968		61679000	50595000	63353000	5.85423e+07	57497000	60914000	44168000	54193000	0.925706	0.539467
A0A0G2K1T8	tr|A0A0G2K1T8|A0A0G2K1T8_RAT Serine protease inhibitor OS=Rattus norvegicus GN=LOC299282 PE=1 SV=1	1	17	6	0	50.5	46.305		5330500000	8700400000	11042000000	8.35763e+09	6078500000	6605800000	8697600000	7127300000	0.852789	0.540427
Q5M7V3	tr|Q5M7V3|Q5M7V3_RAT LOC367586 protein OS=Rattus norvegicus GN=LOC367586 PE=2 SV=1	1	22	22	2	55.1	50.948		183960000000	88466000000	92352000000	1.21593e+11	221850000000	76599000000	170880000000	156443000000	1.28662	0.545028
CON__P04264;A0A0G2JST3;Q6IMF3;A0A0G2K509;F7FFV2;A0A0G2JW69;CON__Q8BGZ7;CON__P50446;CON__Q6IFZ6;A0A0H2UHH5;CON__Q7Z794;CON__Q922U2;CON__Q5XQN5;Q6IG05;Q4FZU2;Q6P6Q2;Q63282;Q63280;CON__H-INV:HIT000016045;CON__H-INV:HIT000292931;CON__P05787;CON__Q9H552;CON__Q9R0H5;G3V908;A0A0G2JVA8;A0A0G2JUG1;CON__Q6NXH9;A0A0G2JXH6;Q10758;Q6IG03		30	20	20	13	29.8	66.017	+	764250000	2222700000	791970000	1259640000	780100000	1153400000	865600000	9.33033e+08	0.740714	0.545165
G3V7K3;A0A0G2K9I6;Q9JL97;P13635;CON__ENSEMBL:ENSBTAP00000031900;F2YBS8	tr|G3V7K3|G3V7K3_RAT Ceruloplasmin OS=Rattus norvegicus GN=Cp PE=1 SV=1;tr|A0A0G2K9I6|A0A0G2K9I6_RAT Ceruloplasmin OS=Rattus norvegicus GN=Cp PE=1 SV=1;tr|Q9JL97|Q9JL97_RAT GPI-anchored ceruloplasmin OS=Rattus norvegicus GN=Cp PE=2 SV=1;sp|P13635|CERU_RAT	6	49	49	49	54.3	120.66		70423000000	72608000000	69225000000	70752000000	72174000000	68050000000	78173000000	72799000000	1.02893	0.545294
A0A0G2K7X7;Q9ERF0;CON__Q29RQ1	tr|A0A0G2K7X7|A0A0G2K7X7_RAT Complement C7 OS=Rattus norvegicus GN=C7 PE=1 SV=1	3	21	21	21	30	93.664		1783200000	1298000000	1282800000	1.45467e+09	1524700000	1476700000	1719000000	1.57347e+09	1.08167	0.54585
Q6IE52	sp|Q6IE52|MUG2_RAT Murinoglobulin-2 OS=Rattus norvegicus GN=Mug2 PE=1 SV=1	1	46	10	1	38.1	161.59		920980000	827240000	505940000	7.51387e+08	821020000	486690000	639540000	6.49083e+08	0.863847	0.55386
Q6P762	tr|Q6P762|Q6P762_RAT Alpha-mannosidase OS=Rattus norvegicus GN=Man2b1 PE=1 SV=1	1	1	1	1	1.6	114.33		104810000	372430000	578360000	3.51867e+08	168390000	265100000	340120000	257870000	0.732863	0.554291
Q5I0M1;Q3T940;P26644;CON__P17690	tr|Q5I0M1|Q5I0M1_RAT Apolipoprotein H OS=Rattus norvegicus GN=Apoh PE=1 SV=1;tr|Q3T940|Q3T940_RAT Apolipoprotein H (Fragment) OS=Rattus norvegicus GN=Apoh PE=2 SV=1;sp|P26644|APOH_RAT Beta-2-glycoprotein 1 OS=Rattus norvegicus GN=Apoh PE=2 SV=2	4	14	14	14	42.3	38.457		3130600000	3503700000	5410500000	4.01493e+09	4698100000	4823800000	3978800000	4.50023e+09	1.12087	0.554618
Q76LI3;Q4V8K9;F1M9B9;D1M8S3;Q63621	tr|Q76LI3|Q76LI3_RAT Interleukin-1 receptor accessory protein (Fragment) OS=Rattus norvegicus GN=Il1rap PE=2 SV=1;tr|Q4V8K9|Q4V8K9_RAT Il1rap protein OS=Rattus norvegicus GN=Il1rap PE=2 SV=1;tr|F1M9B9|F1M9B9_RAT Interleukin 1 receptor accessory protein OS=	5	1	1	1	5.2	24.227		412020000		37985000	225002500	88771000		98467000	93619000	0.41608	0.555232
A0A0G2K8K3;Q64268	tr|A0A0G2K8K3|A0A0G2K8K3_RAT Heparin cofactor 2 OS=Rattus norvegicus GN=Serpind1 PE=1 SV=1;sp|Q64268|HEP2_RAT Heparin cofactor 2 OS=Rattus norvegicus GN=Serpind1 PE=1 SV=1	2	10	10	10	21.1	58.023		833560000	1960600000	1472800000	1422320000	1166500000	1291400000	1175500000	1.21113e+09	0.85152	0.555638
Q4QRB5;A0A0G2K346;G3V866;B0BMV3;P33579;Q62654;E9PSL6	tr|Q4QRB5|Q4QRB5_RAT Prl8a5 protein OS=Rattus norvegicus GN=Prl8a5 PE=2 SV=2;tr|A0A0G2K346|A0A0G2K346_RAT Uncharacterized protein OS=Rattus norvegicus GN=Prl8a5 PE=3 SV=1;tr|G3V866|G3V866_RAT RCG44053, isoform CRA_a OS=Rattus norvegicus GN=Prl8a5 PE=3 SV=1	7	4	4	3	15.7	25.648		300120000	411890000	340590000	3.50867e+08	453480000	302350000	400340000	385390000	1.09839	0.564358
G3V8U9;P34067	tr|G3V8U9|G3V8U9_RAT Proteasome subunit beta OS=Rattus norvegicus GN=Psmb4 PE=1 SV=2;sp|P34067|PSB4_RAT Proteasome subunit beta type-4 OS=Rattus norvegicus GN=Psmb4 PE=1 SV=2	2	5	5	5	29.7	25.76		370390000	200590000	183300000	2.51427e+08	337180000	262390000	274280000	2.91283e+08	1.15852	0.567431
F1LWD0	tr|F1LWD0|F1LWD0_RAT Uncharacterized protein OS=Rattus norvegicus PE=1 SV=2	1	4	4	4	46.2	11.92		2476000000	1075100000	1158400000	1.56983e+09	1842100000	1908200000	1800400000	1.85023e+09	1.17862	0.570905
Q7TPB1	sp|Q7TPB1|TCPD_RAT T-complex protein 1 subunit delta OS=Rattus norvegicus GN=Cct4 PE=1 SV=3	1	6	6	6	13.7	58.099		87775000	45577000	31046000	5.47993e+07	43720000		37899000	40809500	0.744708	0.571197
B1H216;A0A0G2JSV6;P01946	tr|B1H216|B1H216_RAT Globin c3 OS=Rattus norvegicus GN=Hba-a1 PE=2 SV=1;tr|A0A0G2JSV6|A0A0G2JSV6_RAT Globin c2 OS=Rattus norvegicus GN=Hba-a2 PE=1 SV=1;sp|P01946|HBA_RAT Hemoglobin subunit alpha-1/2 OS=Rattus norvegicus GN=Hba1 PE=1 SV=3	3	6	6	5	57	15.328		10311000000	34504000000	24435000000	2.30833e+10	25886000000	17724000000	10352000000	1.79873e+10	0.779235	0.573675
D3ZJW6	tr|D3ZJW6|D3ZJW6_RAT RCG21066 OS=Rattus norvegicus GN=rCG_21066 PE=1 SV=1	1	2	2	2	28.2	13.063		1318600000	1045600000	1797600000	1.38727e+09	1273900000	1453100000	949040000	1.22535e+09	0.883281	0.57379
F1M957;Q62935	tr|F1M957|F1M957_RAT von Willebrand factor OS=Rattus norvegicus GN=Vwf PE=1 SV=3	2	7	7	7	3.3	308.98		166650000	149080000	107460000	1.41063e+08	192190000	165340000	116690000	1.58073e+08	1.12058	0.579143
P59996	sp|P59996|PCSK9_RAT Proprotein convertase subtilisin/kexin type 9 OS=Rattus norvegicus GN=Pcsk9 PE=1 SV=1	1	9	9	9	12.6	74.708		148170000	299420000	233230000	226940000	184370000	228780000	184400000	1.99183e+08	0.877692	0.580431
D3ZFH5;Q498S9;CON__Q9TRI1	tr|D3ZFH5|D3ZFH5_RAT Uncharacterized protein OS=Rattus norvegicus GN=Itih2 PE=1 SV=3	3	17	17	17	34.1	92.368		8001000000	8902000000	8359600000	8.42087e+09	8468900000	8809400000	8492400000	8.59023e+09	1.02011	0.583015
A0A0G2K477	tr|A0A0G2K477|A0A0G2K477_RAT Uncharacterized protein OS=Rattus norvegicus GN=Ighm PE=4 SV=1	1	11	8	0	38.6	51.136		6737500000	2683500000	4100600000	4507200000	14136000000	3254800000	3010800000	6.80053e+09	1.50882	0.584018
F1LQS6;P22985;A0A1B0GWV6;A0A1B0GWM7;A0A0G2K1Z5;A0A0G2QC16;Q5QE80;Q5QE79	tr|F1LQS6|F1LQS6_RAT RCG61833 OS=Rattus norvegicus GN=Xdh PE=1 SV=2;sp|P22985|XDH_RAT Xanthine dehydrogenase/oxidase OS=Rattus norvegicus GN=Xdh PE=1 SV=3	8	13	13	13	11.4	146.26		321000000	169940000	216900000	2.35947e+08	242410000	164680000	213200000	2.06763e+08	0.876314	0.59121
O78087;O62935;Q6P764;O62937;O62936;P15978;Q9QYQ0;Q9TP50;Q9QYP7;Q9QYP8;Q6MG34;Q4FZX6;P79587;Q31254;F7EWE4;A7LNF8;A0A023IKF6;Q95568;P79602;O02949;Q9QYQ2;Q9QYQ1;Q95567;P79600;P79599;Q9QYQ3;F1MAQ9;D3ZQG9;A0A0G2K4X1;Q31255;Q8SNJ3;Q6MGB8;P79588;E9PSS8;Q08680;A0A0G2K8G8;O19445;Q6MGB9;Q861Q0;A0A0G2K4S5;Q861Q1;Q95II0;A0A0G2K1E1;Q9WUY3;Q9XS16;Q31276;Q8MHH3;D3ZKI0;Q9JJU7;F1M9F3;O62933;O02938;O62934;D3ZNA5;Q…	tr|O78087|O78087_RAT MHC class Ib alpha chain (Fragment) OS=Rattus norvegicus PE=2 SV=1;tr|O62935|O62935_RAT MHC class Ib alpha chain (Fragment) OS=Rattus norvegicus PE=2 SV=1;tr|Q6P764|Q6P764_RAT RT1 class Ib, locus Aw2 OS=Rattus norvegicus GN=RT1-Aw2 PE=	101	6	6	6	21.6	33.46		438260000		94154000	266207000	288700000	52610000	179560000	1.73623e+08	0.652212	0.593661
Q4V8L0;P48032	tr|Q4V8L0|Q4V8L0_RAT Metalloproteinase inhibitor 3 OS=Rattus norvegicus GN=Timp3 PE=1 SV=1;sp|P48032|TIMP3_RAT Metalloproteinase inhibitor 3 OS=Rattus norvegicus GN=Timp3 PE=2 SV=1	2	2	2	2	9.5	24.226		183180000	30268000	87189000	1.00212e+08	67097000	91356000	63352000	73935000	0.737783	0.594339
A0A0G2K531;P23764;A0A0G2JXN4;D3ZH29;Q64625	tr|A0A0G2K531|A0A0G2K531_RAT Glutathione peroxidase OS=Rattus norvegicus GN=Gpx3 PE=1 SV=1;sp|P23764|GPX3_RAT Glutathione peroxidase 3 OS=Rattus norvegicus GN=Gpx3 PE=2 SV=2	5	8	8	8	44.9	25.274		38378000000	32050000000	34049000000	3.48257e+10	35539000000	33055000000	40840000000	36478000000	1.04745	0.606405
A0A0G2K5U5;F1M7H2;A0A0G2K639;P15083	tr|A0A0G2K5U5|A0A0G2K5U5_RAT Polymeric immunoglobulin receptor OS=Rattus norvegicus GN=Pigr PE=1 SV=1;tr|F1M7H2|F1M7H2_RAT Polymeric immunoglobulin receptor OS=Rattus norvegicus GN=Pigr PE=1 SV=3;tr|A0A0G2K639|A0A0G2K639_RAT Polymeric immunoglobulin recept	4	5	5	5	8.9	84.604		161970000	173550000	147730000	1.61083e+08	165730000	209030000	143110000	1.72623e+08	1.07164	0.607427
D3ZFF8	tr|D3ZFF8|D3ZFF8_RAT Uncharacterized protein OS=Rattus norvegicus PE=1 SV=2	1	5	5	5	48.7	12.985		1683300000	1005800000	814540000	1167880000	1504400000	1211800000	1246100000	1.32077e+09	1.13091	0.61318
A0A0G2JY31;A0A0G2JZ73;P17475	tr|A0A0G2JY31|A0A0G2JY31_RAT Alpha-1-antiproteinase OS=Rattus norvegicus GN=Serpina1 PE=1 SV=1;tr|A0A0G2JZ73|A0A0G2JZ73_RAT Alpha-1-antiproteinase OS=Rattus norvegicus GN=Serpina1 PE=1 SV=1;sp|P17475|A1AT_RAT Alpha-1-antiproteinase OS=Rattus norvegicus GN=	3	14	14	14	46	46.121		35235000000	46875000000	57537000000	46549000000	39405000000	38351000000	49758000000	4.25047e+10	0.913117	0.613632
Q71SA3	tr|Q71SA3|Q71SA3_RAT Thrombospondin 1 OS=Rattus norvegicus GN=Thbs1 PE=2 SV=1	1	44	44	5	46.9	129.67		35942000000	20552000000	21983000000	26159000000	23473000000	21914000000	24915000000	23434000000	0.895829	0.613676
A0A1K0FUA6;P11517	tr|A0A1K0FUA6|A0A1K0FUA6_RAT Globin a2 OS=Rattus norvegicus GN=Glna2 PE=3 SV=1;sp|P11517|HBB2_RAT Hemoglobin subunit beta-2 OS=Rattus norvegicus PE=1 SV=2	2	9	2	2	63.3	15.982		351740000	1623800000	951370000	9.75637e+08	1148400000	646810000	442770000	7.45993e+08	0.764622	0.616054
M0R693	tr|M0R693|M0R693_RAT Uncharacterized protein OS=Rattus norvegicus PE=4 SV=1	1	2	1	1	27.4	12.705		43921000	33509000		38715000	44233000		39795000	42014000	1.08521	0.618902
P04638	sp|P04638|APOA2_RAT Apolipoprotein A-II OS=Rattus norvegicus GN=Apoa2 PE=2 SV=1	1	5	5	5	59.8	11.439		4652700000	5976800000	9704300000	6.77793e+09	8052600000	6642900000	8172600000	7622700000	1.12463	0.623352
O35849;P18424;Q9R1M1	tr|O35849|O35849_RAT Lecithin cholesterol acyltransferase OS=Rattus norvegicus GN=Lcat PE=1 SV=1;sp|P18424|LCAT_RAT Phosphatidylcholine-sterol acyltransferase OS=Rattus norvegicus GN=Lcat PE=1 SV=1	3	4	4	4	12	49.881		17864000	53853000	39775000	37164000		18400000	39389000	28894500	0.777486	0.633145
Q5FWS5	tr|Q5FWS5|Q5FWS5_RAT Lysyl oxidase-like 1 OS=Rattus norvegicus GN=Loxl1 PE=2 SV=1	1	5	5	5	9.4	66.589		125770000	84114000	64151000	91345000	79301000	98280000	132170000	1.0325e+08	1.13033	0.643794
F1LSB2;O35460;Q548N6	tr|F1LSB2|F1LSB2_RAT Angiopoietin 1, isoform CRA_a OS=Rattus norvegicus GN=Angpt1 PE=4 SV=2;sp|O35460|ANGP1_RAT Angiopoietin-1 OS=Rattus norvegicus GN=Angpt1 PE=2 SV=2	3	5	5	5	10.5	57.415		69452000	48896000	25021000	4.77897e+07	26709000	70012000	76745000	57822000	1.20993	0.646492
Q4KM35	sp|Q4KM35|PSB10_RAT Proteasome subunit beta type-10 OS=Rattus norvegicus GN=Psmb10 PE=2 SV=1	1	2	2	2	9.2	29.038		73147000	61259000	49869000	61425000	69021000	46571000	54943000	56845000	0.925438	0.651063
Q9JHW0;A0A0G2JUN8	sp|Q9JHW0|PSB7_RAT Proteasome subunit beta type-7 OS=Rattus norvegicus GN=Psmb7 PE=1 SV=1;tr|A0A0G2JUN8|A0A0G2JUN8_RAT Proteasome subunit beta type OS=Rattus norvegicus GN=Psmb7 PE=1 SV=1	2	4	4	4	17.7	29.927		126310000	85985000	42910000	8.50683e+07	93742000	127060000	75333000	9.87117e+07	1.16038	0.656506
M0RC23;M0RDZ5	tr|M0RC23|M0RC23_RAT Uncharacterized protein OS=Rattus norvegicus PE=1 SV=1;tr|M0RDZ5|M0RDZ5_RAT Uncharacterized protein OS=Rattus norvegicus PE=4 SV=1	2	5	5	3	73.5	11.194		6820600000	7733200000	11465000000	8.67293e+09	7697100000	3937600000	10883000000	7505900000	0.86544	0.659841
B0BNN4	tr|B0BNN4|B0BNN4_RAT Complement factor properdin OS=Rattus norvegicus GN=Cfp PE=1 SV=1	1	13	13	13	34.8	50.572		2077100000	1395300000	1513600000	1662000000	1927800000	1566600000	1827500000	1.77397e+09	1.06737	0.660308
A0A0U1RRP9;Q7TP05;CON__Q3KUS7	tr|A0A0U1RRP9|A0A0U1RRP9_RAT Complement C2 OS=Rattus norvegicus GN=C2 PE=1 SV=1;tr|Q7TP05|Q7TP05_RAT Complement C2 OS=Rattus norvegicus GN=Cfb PE=1 SV=1	3	35	35	0	37.4	123.97		6139500000	6552500000	5949000000	6.21367e+09	7052400000	5954400000	6164300000	6.39037e+09	1.02844	0.666719
A0A096P6L8;P04937;P97624	tr|A0A096P6L8|A0A096P6L8_RAT Fibronectin OS=Rattus norvegicus GN=Fn1 PE=1 SV=2;sp|P04937|FINC_RAT Fibronectin OS=Rattus norvegicus GN=Fn1 PE=1 SV=2	3	93	93	0	56.4	272.44		140120000000	113100000000	125710000000	126310000000	132100000000	146500000000	116500000000	131700000000	1.04267	0.667934
G3V863;P33580;A0A0G2JTQ7;G3V869;A0A0M6L0K4	tr|G3V863|G3V863_RAT Prolactin-8A4 OS=Rattus norvegicus GN=LOC103694085 PE=3 SV=1;sp|P33580|PR8A4_RAT Prolactin-8A4 OS=Rattus norvegicus GN=Prl8a4 PE=1 SV=2	5	4	3	2	16.3	27.378		109280000	185200000	113290000	1.35923e+08	178110000	150790000	120150000	1.49683e+08	1.10123	0.668362
Q5VLR6	tr|Q5VLR6|Q5VLR6_RAT BWK3 OS=Rattus norvegicus GN=LOC366772 PE=2 SV=1	1	14	12	7	49	52.386		6176500000	5158300000	4540400000	5.29173e+09	6480500000	4239900000	6342900000	5.68777e+09	1.07484	0.671828
D3ZUU6	tr|D3ZUU6|D3ZUU6_RAT C-type lectin domain family 3, member B OS=Rattus norvegicus GN=Clec3b PE=1 SV=1	1	2	2	2	12.9	22.306		28781000	25359000		27070000	17835000	46129000	31682000	31882000	1.17776	0.681296
Q3B8R4	tr|Q3B8R4|Q3B8R4_RAT Igh-6 protein OS=Rattus norvegicus GN=Igh-6 PE=2 SV=1	1	24	24	2	49.4	65.548		104660000000	153110000000	158270000000	138680000000	155710000000	111480000000	120060000000	1.29083e+11	0.9308	0.682431
P02091;A0A0G2JSW3	sp|P02091|HBB1_RAT Hemoglobin subunit beta-1 OS=Rattus norvegicus GN=Hbb PE=1 SV=3;tr|A0A0G2JSW3|A0A0G2JSW3_RAT Globin a4 OS=Rattus norvegicus GN=Hbb PE=1 SV=1	2	10	10	3	73.5	15.979		5569700000	23674000000	15267000000	14836900000	18034000000	11977000000	6429600000	1.21469e+10	0.818693	0.687315
Q68FS4	sp|Q68FS4|AMPL_RAT Cytosol aminopeptidase OS=Rattus norvegicus GN=Lap3 PE=1 SV=1	1	5	5	5	11.4	56.149		44950000	35997000	45181000	4.20427e+07	35633000	24982000	53931000	38182000	0.908173	0.689337
M0RBX3	tr|M0RBX3|M0RBX3_RAT Uncharacterized protein OS=Rattus norvegicus PE=4 SV=2	1	4	4	4	27.4	13.046		411640000	27005000	106310000	1.81652e+08	50630000	378600000	310410000	2.46547e+08	1.35725	0.695215
F1M1R0;F1M5J8	tr|F1M1R0|F1M1R0_RAT Uncharacterized protein OS=Rattus norvegicus GN=Igkv8-34 PE=1 SV=2	2	5	5	3	26.5	14.894		2800700000	1808300000	2179700000	2262900000	2937800000	2457900000	1913000000	2.43623e+09	1.0766	0.696988
P18418	sp|P18418|CALR_RAT Calreticulin OS=Rattus norvegicus GN=Calr PE=1 SV=1	1	1	1	1	2.9	47.995			34292000	23671000	28981500	29545000	29649000	20721000	2.66383e+07	0.91915	0.698843
F1LTY5	tr|F1LTY5|F1LTY5_RAT Uncharacterized protein OS=Rattus norvegicus GN=LOC100361052 PE=1 SV=3	1	2	2	2	17.4	15.313		2169500000	1110100000	1600100000	1.62657e+09	1224500000	1369600000	1847900000	1.48067e+09	0.910302	0.705558
A0A0G2K9M4	tr|A0A0G2K9M4|A0A0G2K9M4_RAT WD repeat and FYVE domain-containing 3 OS=Rattus norvegicus GN=Wdfy3 PE=1 SV=1	1	1	1	1	0.3	391.57		103050000	100950000	63995000	8.93317e+07	98033000	65892000	85342000	83089000	0.930118	0.712155
B1H247;F1LQT4	tr|B1H247|B1H247_RAT Uncharacterized protein (Fragment) OS=Rattus norvegicus PE=2 SV=1;tr|F1LQT4|F1LQT4_RAT Carboxypeptidase N subunit 2 OS=Rattus norvegicus GN=Cpn2 PE=1 SV=1	2	15	15	15	36.5	60.329		2843400000	2857800000	2039300000	2.58017e+09	2015200000	3129500000	2056000000	2.40023e+09	0.930263	0.712182
D4A3D1	tr|D4A3D1|D4A3D1_RAT Uncharacterized protein OS=Rattus norvegicus PE=4 SV=2	1	3	3	3	36.4	11.145		1016500000	636340000	353770000	668870000	338420000	205250000	1072000000	5.38557e+08	0.805174	0.713796
B2RZC1;P04916	tr|B2RZC1|B2RZC1_RAT Retinol binding protein 4, plasma OS=Rattus norvegicus GN=Rbp4 PE=2 SV=1;sp|P04916|RET4_RAT Retinol-binding protein 4 OS=Rattus norvegicus GN=Rbp4 PE=1 SV=1	2	9	9	9	48.8	23.22		510470000	893850000	823900000	742740000	459510000	927370000	630170000	672350000	0.905229	0.716435
Q62975;CON__ENSEMBL:ENSBTAP00000013050	sp|Q62975|ZPI_RAT Protein Z-dependent protease inhibitor OS=Rattus norvegicus GN=Serpina10 PE=2 SV=2	2	10	10	10	22.9	50.243		691410000	932160000	866870000	8.30147e+08	687900000	992010000	663000000	780970000	0.940761	0.720139
P02773	sp|P02773|FETA_RAT Alpha-fetoprotein OS=Rattus norvegicus GN=Afp PE=2 SV=1	1	16	16	1	35.2	68.385		1443400000	1062800000	1383400000	1.29653e+09	1318900000	1557900000	1189800000	1.35553e+09	1.04551	0.730927
M0R816	tr|M0R816|M0R816_RAT Uncharacterized protein OS=Rattus norvegicus GN=Igkv12-44 PE=1 SV=2	1	2	1	1	33	10.639		176080000	86512000	94802000	1.19131e+08	128370000	70562000	213700000	137544000	1.15456	0.7336
M0RBK4	tr|M0RBK4|M0RBK4_RAT Uncharacterized protein OS=Rattus norvegicus PE=1 SV=2	1	2	2	2	31.1	11.51		1525500000	913870000	802910000	1080760000	2288800000	405860000	1184100000	1292920000	1.19631	0.737614
Q4KM75	tr|Q4KM75|Q4KM75_RAT CD5 antigen-like OS=Rattus norvegicus GN=Cd5l PE=1 SV=1	1	13	13	13	35.8	37.86		9719400000	15167000000	16367000000	1.37511e+10	16613000000	9747800000	11795000000	12718600000	0.924913	0.738527
D4A062	tr|D4A062|D4A062_RAT SLIT and NTRK-like family, member 3 OS=Rattus norvegicus GN=Slitrk3 PE=1 SV=1	1	1	1	1	1.3	109.23		3314900000	116420000	127130000	1186150000	704760000	996890000	728080000	809910000	0.682806	0.742517
D3ZMS7	tr|D3ZMS7|D3ZMS7_RAT Uncharacterized protein OS=Rattus norvegicus PE=1 SV=3	1	1	1	1	7	12.721			164760000	212780000	188770000	473310000	188350000	69270000	2.43643e+08	1.29069	0.747945
G3V9J1	tr|G3V9J1|G3V9J1_RAT Alpha-1-inhibitor III OS=Rattus norvegicus GN=LOC297568 PE=1 SV=3	1	31	11	11	36.9	97.338		780080000	1572300000	1746200000	1.36619e+09	1337200000	1336800000	1754700000	1.47623e+09	1.08054	0.754337
A0A0G2K245;A0A0G2KAL1	tr|A0A0G2K245|A0A0G2K245_RAT Uncharacterized protein OS=Rattus norvegicus PE=1 SV=1;tr|A0A0G2KAL1|A0A0G2KAL1_RAT Uncharacterized protein OS=Rattus norvegicus PE=1 SV=1	2	2	2	1	32.5	12.612		53798000	64645000	165770000	9.47377e+07	332020000	26280000	32742000	1.30347e+08	1.37588	0.755932
A0N4E8;G3V8Z5;D3ZE07	tr|A0N4E8|A0N4E8_RAT Productively rearranged V-lambda-2 (Fragment) OS=Rattus norvegicus PE=2 SV=1;tr|G3V8Z5|G3V8Z5_RAT Uncharacterized protein OS=Rattus norvegicus PE=1 SV=2	3	5	5	2	35.7	13.936		1756000000	1190800000	1316500000	1421100000	1741700000	1057200000	1750400000	1.51643e+09	1.06708	0.756036
F1LXY6	tr|F1LXY6|F1LXY6_RAT Uncharacterized protein OS=Rattus norvegicus PE=1 SV=2	1	5	5	5	64	11.247		2733200000	4506400000	4055400000	3765000000	4478700000	3228400000	2869600000	3.52557e+09	0.936405	0.756745
G3V843;P18292;CON__P00735	tr|G3V843|G3V843_RAT Prothrombin OS=Rattus norvegicus GN=F2 PE=1 SV=1;sp|P18292|THRB_RAT Prothrombin OS=Rattus norvegicus GN=F2 PE=1 SV=1	3	26	26	26	48	70.385		9527100000	10346000000	12014000000	1.0629e+10	10761000000	10955000000	10900000000	10872000000	1.02286	0.757244
Q03626	sp|Q03626|MUG1_RAT Murinoglobulin-1 OS=Rattus norvegicus GN=Mug1 PE=2 SV=1	1	55	20	0	45.7	165.32		33581000000	39065000000	34497000000	3.57143e+10	32868000000	36622000000	40350000000	3.66133e+10	1.02517	0.759812
D4A8G5	tr|D4A8G5|D4A8G5_RAT Transforming growth factor, beta-induced OS=Rattus norvegicus GN=Tgfbi PE=1 SV=2	1	3	3	3	4.2	74.752		46522000	66444000	41238000	5.14013e+07	30710000	65818000	45548000	4.73587e+07	0.921351	0.766958
D4ADL1	tr|D4ADL1|D4ADL1_RAT Uncharacterized protein OS=Rattus norvegicus PE=4 SV=3	1	3	2	2	45.8	12.914		191420000	334350000	302440000	276070000	349200000	249260000	164690000	2.54383e+08	0.921445	0.768039
A0A0G2K8C3;A0A0G2K3L1	tr|A0A0G2K8C3|A0A0G2K8C3_RAT Uncharacterized protein OS=Rattus norvegicus PE=4 SV=1;tr|A0A0G2K3L1|A0A0G2K3L1_RAT Uncharacterized protein OS=Rattus norvegicus PE=4 SV=1	2	1	1	1	13.8	12.741		18165000	66646000	93219000	5.93433e+07	87833000	48850000	64274000	6.69857e+07	1.12878	0.772665
A0A0G2K896;Q6QI47;Q7TP83;E9PST1;Q6TUG7	tr|A0A0G2K896|A0A0G2K896_RAT Similar to RIKEN cDNA 1300017J02 OS=Rattus norvegicus GN=RGD1310507 PE=1 SV=1;tr|Q6QI47|Q6QI47_RAT LRRGT00161 OS=Rattus norvegicus GN=RGD1310507 PE=2 SV=1	5	28	28	26	52.3	76.721		16417000000	11271000000	16100000000	14596000000	12586000000	14486000000	15036000000	14036000000	0.961633	0.774023
D3ZVV3;O08627	tr|D3ZVV3|D3ZVV3_RAT Prolactin family 8, subfamily a, member 3 OS=Rattus norvegicus GN=Prl8a3 PE=3 SV=3;tr|O08627|O08627_RAT Prolactin-like protein-C variant OS=Rattus norvegicus GN=Prl8a3 PE=2 SV=1	2	3	2	2	15.4	21.686		31358000	69649000		50503500	46442000	54314000	35894000	45550000	0.901918	0.775052
Q6P7A4;P10960;F7EPE0	tr|Q6P7A4|Q6P7A4_RAT Prosaposin OS=Rattus norvegicus GN=Psap PE=2 SV=1;sp|P10960|SAP_RAT Prosaposin OS=Rattus norvegicus GN=Psap PE=1 SV=1;tr|F7EPE0|F7EPE0_RAT Prosaposin OS=Rattus norvegicus GN=Psap PE=1 SV=2	3	5	5	5	11.2	61.039		268560000	486610000	360710000	371960000	425620000	344080000	408050000	3.92583e+08	1.05545	0.776412
F1LUS1;A0A0G2JZV7;F1LYU4	tr|F1LUS1|F1LUS1_RAT Uncharacterized protein OS=Rattus norvegicus PE=1 SV=2;tr|A0A0G2JZV7|A0A0G2JZV7_RAT Uncharacterized protein OS=Rattus norvegicus PE=1 SV=1	3	4	4	4	42.7	11.939		1809500000	1204100000	2311500000	1.77503e+09	1018900000	1068600000	2670600000	1.58603e+09	0.893523	0.779086
Q5I0L0;Q99N59;E9PSQ1;E9PSI7;G3V844;A0A0G2K6T1;P00689	tr|Q5I0L0|Q5I0L0_RAT Alpha-amylase OS=Rattus norvegicus GN=Amy1a PE=2 SV=1;tr|Q99N59|Q99N59_RAT Alpha-amylase OS=Rattus norvegicus GN=Amy1a PE=2 SV=1;tr|E9PSQ1|E9PSQ1_RAT Alpha-amylase OS=Rattus norvegicus GN=Amy1a PE=1 SV=3	7	10	10	7	27	57.501		300450000	467900000	495430000	421260000	332000000	631420000	397340000	4.53587e+08	1.07674	0.782371
P06765	sp|P06765|PLF4_RAT Platelet factor 4 OS=Rattus norvegicus GN=Pf4 PE=1 SV=1	1	3	3	3	37.1	11.286		739870000	563340000	2138800000	1.14734e+09	1011200000	1261000000	1610900000	1.29437e+09	1.12815	0.79439
A0A0G2JXB7	tr|A0A0G2JXB7|A0A0G2JXB7_RAT Uncharacterized protein OS=Rattus norvegicus PE=1 SV=1	1	3	2	2	30.2	12.89		800230000	298120000	516330000	5.38227e+08	606230000	603560000	260250000	4.90013e+08	0.910422	0.807539
P02767	sp|P02767|TTHY_RAT Transthyretin OS=Rattus norvegicus GN=Ttr PE=1 SV=1	1	5	5	5	46.3	15.72		3929200000	5050200000	6534400000	5.17127e+09	4503300000	5722200000	4648000000	4.95783e+09	0.958727	0.813425
Q5FVS2;P14272;P18291	tr|Q5FVS2|Q5FVS2_RAT Kallikrein B, plasma 1 OS=Rattus norvegicus GN=Klkb1 PE=1 SV=1;sp|P14272|KLKB1_RAT Plasma kallikrein OS=Rattus norvegicus GN=Klkb1 PE=1 SV=1	3	9	8	8	14.6	71.282		681800000	591020000	717880000	6.63567e+08	569820000	750580000	621880000	6.47427e+08	0.975677	0.817905
D3ZWD6	tr|D3ZWD6|D3ZWD6_RAT Complement C8 alpha chain OS=Rattus norvegicus GN=C8a PE=1 SV=1	1	20	20	19	45.8	66.273		6306900000	4368500000	4291000000	4988800000	5098000000	4849600000	5494500000	5.14737e+09	1.03178	0.828457
O88201	sp|O88201|CLC11_RAT C-type lectin domain family 11 member A OS=Rattus norvegicus GN=Clec11a PE=2 SV=1	1	2	2	2	7.3	36.387		18111000		21377000	19744000	25393000	11118000	18866000	18459000	0.934917	0.829204
A0A0G2K4I9;Q6TUF8	tr|A0A0G2K4I9|A0A0G2K4I9_RAT Coagulation factor XI OS=Rattus norvegicus GN=F11 PE=1 SV=1;tr|Q6TUF8|Q6TUF8_RAT Coagulation factor XI OS=Rattus norvegicus GN=F11 PE=1 SV=1	2	4	4	4	7.1	69.599			48299000	46081000	47190000	32440000	56231000		44335500	0.93951	0.833413
A0A0G2K5X3	tr|A0A0G2K5X3|A0A0G2K5X3_RAT Uncharacterized protein OS=Rattus norvegicus PE=4 SV=1	1	3	1	1	23.3	13.319		56035000	128290000	16079000	6.68013e+07	50359000	38425000	87537000	5.87737e+07	0.879828	0.834527
Q569B4	tr|Q569B4|Q569B4_RAT Ighg protein OS=Rattus norvegicus GN=Ighg PE=1 SV=1	1	9	1	1	30.8	52.32			16239000	36941000	26590000		20998000	27111000	24054500	0.904645	0.836129
D3ZPI8	tr|D3ZPI8|D3ZPI8_RAT Complement C8 gamma chain OS=Rattus norvegicus GN=C8g PE=1 SV=1	1	8	8	8	58.5	18.414		3901000000	3114600000	2940000000	3.31853e+09	2882300000	3796200000	3542200000	3406900000	1.02663	0.836741
F1LUA1;A0A0G2K051	tr|F1LUA1|F1LUA1_RAT Early endosome antigen 1 OS=Rattus norvegicus GN=Eea1 PE=1 SV=1;tr|A0A0G2K051|A0A0G2K051_RAT Early endosome antigen 1 OS=Rattus norvegicus GN=Eea1 PE=1 SV=1	2	1	1	1	1.2	161.1		1094600000	863620000	906410000	9.54877e+08	901070000	622750000	1514000000	1.01261e+09	1.06046	0.842663
Q5EBA7;CON__ENSEMBL:ENSBTAP00000023055	tr|Q5EBA7|Q5EBA7_RAT HGF activator OS=Rattus norvegicus GN=Hgfac PE=1 SV=1	2	8	8	8	17.9	70.736		452820000	423480000	448270000	4.41523e+08	432560000	503620000	362680000	4.32953e+08	0.98059	0.847188
P17220;Q6P9V5	sp|P17220|PSA2_RAT Proteasome subunit alpha type-2 OS=Rattus norvegicus GN=Psma2 PE=1 SV=3;tr|Q6P9V5|Q6P9V5_RAT Proteasome subunit alpha type OS=Rattus norvegicus GN=Psma2 PE=2 SV=1	2	4	4	4	20.1	25.926		260790000	137150000	108290000	1.68743e+08	195880000	166980000		181430000	1.07518	0.849375
A0A0G2K5D2;M0RAZ1	tr|A0A0G2K5D2|A0A0G2K5D2_RAT Uncharacterized protein OS=Rattus norvegicus PE=1 SV=1;tr|M0RAZ1|M0RAZ1_RAT Uncharacterized protein OS=Rattus norvegicus PE=4 SV=2	2	4	4	3	36.5	13.552		907240000	1867400000	1282800000	1352480000	638620000	1455300000	1710100000	1.26801e+09	0.937542	0.852886
M0RA79	tr|M0RA79|M0RA79_RAT Uncharacterized protein OS=Rattus norvegicus GN=LOC691828 PE=1 SV=1	1	6	6	6	68.7	10.959		2639100000	9467200000	5145300000	5.75053e+09	8248200000	4742700000	5521500000	6170800000	1.07308	0.861509
P06238;Q5FX35;Q9JMK6	sp|P06238|A2MG_RAT Alpha-2-macroglobulin OS=Rattus norvegicus GN=A2m PE=2 SV=2	3	69	69	24	57.8	163.78		85265000000	161370000000	154230000000	1.33622e+11	104530000000	132890000000	148380000000	128600000000	0.962419	0.86376
Q4VBH1	tr|Q4VBH1|Q4VBH1_RAT Ighg protein OS=Rattus norvegicus GN=Ighg PE=1 SV=1	1	9	1	0	29.1	51.651			177830000	349880000	263855000	497580000	104620000	278310000	2.93503e+08	1.11237	0.864953
F1M3X3;M0R5S4;A0A0G2JYX2	tr|F1M3X3|F1M3X3_RAT Uncharacterized protein OS=Rattus norvegicus PE=4 SV=2	3	6	6	4	51.3	13.014		2383300000	1531600000	3504600000	2.47317e+09	4204700000	1235800000	2503200000	2647900000	1.07065	0.873834
M0RD98	tr|M0RD98|M0RD98_RAT Uncharacterized protein OS=Rattus norvegicus PE=4 SV=2	1	3	2	2	28.7	13.123		1198500000	2632700000	2810900000	2.21403e+09	1682000000	2984100000	2292200000	2.31943e+09	1.04761	0.876027
A0A0G2K9Y5;A0A0G2K3G0;Q99PS8	tr|A0A0G2K9Y5|A0A0G2K9Y5_RAT Histidine-rich glycoprotein OS=Rattus norvegicus GN=Hrg PE=1 SV=1;tr|A0A0G2K3G0|A0A0G2K3G0_RAT Histidine-rich glycoprotein OS=Rattus norvegicus GN=Hrg PE=1 SV=1;sp|Q99PS8|HRG_RAT Histidine-rich glycoprotein OS=Rattus norvegicus	3	16	16	16	38.8	57.926		4751200000	9228500000	9127500000	7702400000	6292700000	7566800000	8451900000	7.43713e+09	0.965561	0.876624
G3V9R9;P36953;Q5BJP7;CON__REFSEQ:XP_585019	tr|G3V9R9|G3V9R9_RAT Afamin OS=Rattus norvegicus GN=Afm PE=1 SV=1;sp|P36953|AFAM_RAT Afamin OS=Rattus norvegicus GN=Afm PE=3 SV=1;tr|Q5BJP7|Q5BJP7_RAT Afm protein (Fragment) OS=Rattus norvegicus GN=Afm PE=2 SV=1	4	28	28	28	53.5	69.241		5627700000	6949100000	7317900000	6.63157e+09	5731600000	7308000000	6523900000	6.52117e+09	0.983352	0.879917
D3ZQR5	tr|D3ZQR5|D3ZQR5_RAT Uncharacterized protein OS=Rattus norvegicus PE=1 SV=1	1	3	2	2	37.1	12.767		386380000	115290000	572200000	3.57957e+08	362900000	172740000	464300000	3.33313e+08	0.931156	0.883468
F7FAY5;Q5M885	tr|F7FAY5|F7FAY5_RAT Similar to alpha-fetoprotein OS=Rattus norvegicus GN=LOC360919 PE=1 SV=1	2	6	6	6	10.6	70.324		131540000	132570000	130500000	1.31537e+08	119270000	63905000	193830000	1.25668e+08	0.955386	0.88368
Q6MG74;G3V615	tr|Q6MG74|Q6MG74_RAT B-factor, properdin OS=Rattus norvegicus GN=Cfb PE=2 SV=1;tr|G3V615|G3V615_RAT Complement factor B OS=Rattus norvegicus GN=Cfb PE=1 SV=1	2	27	2	2	44.9	85.12		265530000	279570000	243410000	2.62837e+08	275630000	265900000	240390000	260640000	0.991642	0.889723
O70211;F1LRE2;P35859	tr|O70211|O70211_RAT Insulin-like growth factor binding protein complex acid-labile subunit OS=Rattus norvegicus GN=Igfals PE=4 SV=1;tr|F1LRE2|F1LRE2_RAT Insulin-like growth factor binding protein, acid labile subunit, isoform CRA_b OS=Rattus norvegicus GN	3	14	14	14	28	66.924		1544800000	1059000000	1083600000	1.22913e+09	1159600000	1232100000	1225000000	1.20557e+09	0.980827	0.889802
P20059	sp|P20059|HEMO_RAT Hemopexin OS=Rattus norvegicus GN=Hpx PE=1 SV=3	1	21	21	21	53.9	51.35		30723000000	40843000000	33618000000	3.50613e+10	37179000000	36475000000	32958000000	3.55373e+10	1.01358	0.891641
P40307	sp|P40307|PSB2_RAT Proteasome subunit beta type-2 OS=Rattus norvegicus GN=Psmb2 PE=1 SV=1	1	6	6	6	31.8	22.912		82609000	128510000	122790000	111303000	126460000	68512000	149080000	114684000	1.03038	0.909721
Q68FY4;P04276	tr|Q68FY4|Q68FY4_RAT Group specific component OS=Rattus norvegicus GN=Gc PE=1 SV=1;sp|P04276|VTDB_RAT Vitamin D-binding protein OS=Rattus norvegicus GN=Gc PE=1 SV=3	2	20	20	20	54.4	53.518		21916000000	22198000000	21302000000	2.18053e+10	21235000000	23333000000	21113000000	2.18937e+10	1.00405	0.913923
Q5FVP9;A0A0G2JYC4	tr|Q5FVP9|Q5FVP9_RAT Cfh protein OS=Rattus norvegicus GN=LOC100361907 PE=2 SV=1	2	10	4	4	30.5	45.306		135450000	126150000	133940000	1.31847e+08	172430000	83821000	131120000	1.29124e+08	0.979347	0.920905
Q91YB6	tr|Q91YB6|Q91YB6_RAT Complement inhibitory factor H OS=Rattus norvegicus GN=Cfh PE=2 SV=1	1	44	1	0	47.6	140.34		391770000	760940000	581150000	5.77953e+08		701420000	418660000	560040000	0.969006	0.924201
A0A0G2K423;Q5RJL5;A0A0H2UHM8;P16310;H6AC53;I1SRC4	tr|A0A0G2K423|A0A0G2K423_RAT Growth hormone receptor OS=Rattus norvegicus GN=Ghr PE=4 SV=1;tr|Q5RJL5|Q5RJL5_RAT Ghr protein OS=Rattus norvegicus GN=Ghr PE=2 SV=1;tr|A0A0H2UHM8|A0A0H2UHM8_RAT Growth hormone receptor OS=Rattus norvegicus GN=Ghr PE=4 SV=1;sp|	6	5	5	5	29.2	27.072		91030000	141710000	273100000	1.68613e+08	101470000	224840000	160020000	162110000	0.96143	0.92501
M0RBP7	tr|M0RBP7|M0RBP7_RAT Uncharacterized protein OS=Rattus norvegicus PE=4 SV=1	1	2	1	1	13.6	12.784			317850000	204690000	261270000	402310000	152220000	196930000	2.50487e+08	0.958727	0.926754
Q64240	sp|Q64240|AMBP_RAT Protein AMBP OS=Rattus norvegicus GN=Ambp PE=1 SV=1	1	8	8	8	29.2	38.851		4654900000	3196300000	4856300000	4.23583e+09	3484000000	4455500000	4596700000	4.17873e+09	0.98652	0.932051
A0A0G2KA83;Q5M8C6;Q8K583	tr|A0A0G2KA83|A0A0G2KA83_RAT Fibrinogen-like protein 1 OS=Rattus norvegicus GN=Fgl1 PE=1 SV=1;sp|Q5M8C6|FGL1_RAT Fibrinogen-like protein 1 OS=Rattus norvegicus GN=Fgl1 PE=2 SV=1;tr|Q8K583|Q8K583_RAT Fibrinogen-like protein 1 OS=Rattus norvegicus GN=Fgl1 PE	3	8	8	8	42.3	30.91		1007400000	475790000	1156600000	879930000	1028300000	971950000	571060000	8.57103e+08	0.974059	0.932128
Q9EQV9;CON__Q2KIG3	sp|Q9EQV9|CBPB2_RAT Carboxypeptidase B2 OS=Rattus norvegicus GN=Cpb2 PE=2 SV=1	2	10	10	10	24.9	48.826		446190000	568440000	532910000	5.15847e+08	466060000	598940000	467450000	5.10817e+08	0.990249	0.934032
D3ZQM9	tr|D3ZQM9|D3ZQM9_RAT Uncharacterized protein OS=Rattus norvegicus PE=1 SV=2	1	4	3	3	29.3	12.941		785930000	762120000	587650000	711900000	1558400000	228790000	456080000	7.47757e+08	1.05037	0.93535
A0A0G2K7R8;A0A0G2K0P8;Q8VII6	tr|A0A0G2K7R8|A0A0G2K7R8_RAT CDW92 antigen, isoform CRA_a OS=Rattus norvegicus GN=Slc44a1 PE=1 SV=1;tr|A0A0G2K0P8|A0A0G2K0P8_RAT CDW92 antigen, isoform CRA_b OS=Rattus norvegicus GN=Slc44a1 PE=1 SV=1;sp|Q8VII6|CTL1_RAT Choline transporter-like protein 1 OS	3	5	5	5	9.2	73.114		98853000		51536000	75194500	65311000	89826000		77568500	1.03157	0.937124
D3ZWC1	tr|D3ZWC1|D3ZWC1_RAT Uncharacterized protein OS=Rattus norvegicus PE=4 SV=2	1	2	2	2	29.5	12.303		31791000	256710000	226220000	1.71574e+08		109750000	250470000	180110000	1.04975	0.940313
P51886	sp|P51886|LUM_RAT Lumican OS=Rattus norvegicus GN=Lum PE=1 SV=1	1	6	6	6	22.5	38.279		89529000	145370000	93086000	1.09328e+08	141700000	100620000	90946000	1.11089e+08	1.0161	0.94466
A0A0H2UHM3;P06866	tr|A0A0H2UHM3|A0A0H2UHM3_RAT Haptoglobin OS=Rattus norvegicus GN=Hp PE=1 SV=1;sp|P06866|HPT_RAT Haptoglobin OS=Rattus norvegicus GN=Hp PE=1 SV=3	2	15	15	15	50.9	38.432		17514000000	30095000000	25866000000	2.44917e+10	24165000000	25935000000	22541000000	2.42137e+10	0.988649	0.945536
G3V9H9;O08770	tr|G3V9H9|G3V9H9_RAT Glycoprotein 5, platelet OS=Rattus norvegicus GN=NEWGENE_2724 PE=1 SV=1;sp|O08770|GPV_RAT Platelet glycoprotein V OS=Rattus norvegicus GN=Gp5 PE=3 SV=1	2	2	2	2	4.2	63.358		36187000	35252000	44003000	3.84807e+07	37320000	51053000	28410000	3.89277e+07	1.01162	0.953125
CON__Q1A7A4		1	6	1	1	3.7	188.74	+	527780000	881710000	458370000	622620000	545980000	720380000	575690000	6.14017e+08	0.986182	0.954506
E9PSP1	tr|E9PSP1|E9PSP1_RAT Phospholipid transfer protein OS=Rattus norvegicus GN=Pltp PE=1 SV=1	1	4	4	4	9.5	54.45		127860000	217130000	182920000	175970000	174920000	189250000	168360000	177510000	1.00875	0.956812
A0A0G2K0N6	tr|A0A0G2K0N6|A0A0G2K0N6_RAT Uncharacterized protein OS=Rattus norvegicus PE=1 SV=1	1	4	4	4	53.6	10.753		770460000	1280200000	1057500000	1.03605e+09	1037000000	961460000	1083900000	1.02745e+09	0.991699	0.957535
D3ZN30	tr|D3ZN30|D3ZN30_RAT Family with sequence similarity 83, member G OS=Rattus norvegicus GN=Fam83g PE=1 SV=1	1	1	1	1	2	90.231		625100000	687000000	559280000	6.23793e+08	454890000	724990000	676480000	6.18787e+08	0.991974	0.958738
H6X338;H6X332;H6X331;H6X324;H6X320;A0A0H2UHH2;P23680;H6X321;H6X319	tr|H6X338|H6X338_RAT Pentaxin OS=Rattus norvegicus GN=sap PE=3 SV=1;tr|H6X332|H6X332_RAT Pentaxin OS=Rattus norvegicus GN=sap PE=3 SV=1;tr|H6X331|H6X331_RAT Pentaxin OS=Rattus norvegicus GN=sap PE=3 SV=1;tr|H6X324|H6X324_RAT Pentaxin OS=Rattus norvegicus G	9	6	6	6	34.2	26.203		2754400000	2527600000	2506800000	2.59627e+09	1817200000	2773000000	3268300000	2619500000	1.00895	0.959799
D3ZAB3	tr|D3ZAB3|D3ZAB3_RAT Uncharacterized protein OS=Rattus norvegicus PE=1 SV=3	1	1	1	1	13.4	13.264		95630000	70885000	172700000	1.13072e+08	236610000	52060000	60683000	116451000	1.02989	0.962469
G3V6G1	tr|G3V6G1|G3V6G1_RAT Immunoglobulin joining chain OS=Rattus norvegicus GN=Jchain PE=1 SV=1	1	5	5	5	36.5	17.784		4762600000	7545900000	9717600000	7.34203e+09	8592400000	6298900000	7368500000	7.41993e+09	1.01061	0.963033
CON__P01030;CON__ENSEMBL:ENSBTAP00000007350	;	2	11	1	1	6	192.79	+	111620000	82326000	85635000	9.31937e+07	104100000	96524000	77204000	9.26093e+07	0.99373	0.964223
CON__P35527;CON__Q99456		2	14	13	13	29.4	62.129	+	151740000	585660000	359090000	3.65497e+08	276850000	460350000	342600000	3.59933e+08	0.984779	0.969401
M0RDF0;A0A0G2JXP0	tr|M0RDF0|M0RDF0_RAT Uncharacterized protein OS=Rattus norvegicus PE=1 SV=1;tr|A0A0G2JXP0|A0A0G2JXP0_RAT Uncharacterized protein OS=Rattus norvegicus PE=1 SV=1	2	2	1	1	19.4	12.111		98723000	145910000	208340000	150991000	146330000		152750000	149540000	0.99039	0.974025
Q5D1M8	tr|Q5D1M8|Q5D1M8_RAT Alpha 2 macroglobulin cardiac isoform (Fragment) OS=Rattus norvegicus PE=2 SV=1	1	13	1	1	61	39.269		1125800000	2179300000	2124800000	1.80997e+09	1427400000	2045200000	1995800000	1822800000	1.00709	0.97568
A0A0G2K6T8	tr|A0A0G2K6T8|A0A0G2K6T8_RAT Uncharacterized protein OS=Rattus norvegicus PE=4 SV=1	1	4	4	2	50	10.344		3514500000	5162800000	3433600000	4.03697e+09	4624900000	3868400000	3559500000	4017600000	0.995203	0.977527
M0R979;A0A0G2JV24	tr|M0R979|M0R979_RAT Thrombospondin 1 OS=Rattus norvegicus GN=Thbs1 PE=1 SV=2;tr|A0A0G2JV24|A0A0G2JV24_RAT Thrombospondin 1 OS=Rattus norvegicus GN=Thbs1 PE=1 SV=1	2	39	2	1	45.5	127.04		2941500000	963560000	320070000	1.40838e+09	1892000000	1006100000	1381300000	1.42647e+09	1.01284	0.983645
Q6IRS6;Q9QX79	tr|Q6IRS6|Q6IRS6_RAT Fetub protein OS=Rattus norvegicus GN=Fetub PE=1 SV=1;sp|Q9QX79|FETUB_RAT Fetuin-B OS=Rattus norvegicus GN=Fetub PE=2 SV=2	2	14	14	14	64.6	43.169		3746300000	8899200000	9306700000	7317400000	6493800000	7483700000	8042900000	7.34013e+09	1.00311	0.990763
F1LTN6;F1M229;A0A0G2JZW1	tr|F1LTN6|F1LTN6_RAT Uncharacterized protein OS=Rattus norvegicus PE=1 SV=2;tr|F1M229|F1M229_RAT Uncharacterized protein OS=Rattus norvegicus PE=1 SV=3;tr|A0A0G2JZW1|A0A0G2JZW1_RAT Uncharacterized protein OS=Rattus norvegicus PE=4 SV=1	3	11	11	1	55.3	24.915		67590000000	59049000000	64700000000	6.37797e+10	71401000000	36619000000	83516000000	6.38453e+10	1.00103	0.99655
P20767	sp|P20767|LAC2_RAT Ig lambda-2 chain C region OS=Rattus norvegicus PE=4 SV=1	1	7	7	7	91.3	11.318		21955000000	11277000000	15106000000	1.61127e+10	25002000000	9166500000	14112000000	16093500000	0.99881	0.997444
P18420	sp|P18420|PSA1_RAT Proteasome subunit alpha type-1 OS=Rattus norvegicus GN=Psma1 PE=1 SV=2	1	7	7	7	29.3	29.517		212820000	220800000	162040000	1.98553e+08	138750000	285610000	171660000	1.98673e+08	1.0006	0.998131
F1LWW1	tr|F1LWW1|F1LWW1_RAT Uncharacterized protein OS=Rattus norvegicus PE=1 SV=3	1	1	1	1	13.3	12.365		83410000	20523000		51966500	104960000	15245000	35553000	5.19193e+07	0.999092	0.999178
